# Supplementary material for: Functional and structural asymmetry suggest a unifying principle for catalysis in membrane-bound pyrophosphatases
Source: EMBO Rep. 2024 Jan 5;25(2):853–75. doi: 10.1038/s44319-023-00037-x (PMC10897367; doi:10.1038/s44319-023-00037-x)
Supplement: Supplementary file 4 — Movie EV1 [file 44319_2023_37_MOESM4_ESM.zip]

Archive with 2 entries (2 files):
- Movie_EV1.mp4
- READ_ME.txt
