# Supplementary material for: Functional and structural asymmetry suggest a unifying principle for catalysis in membrane-bound pyrophosphatases
Source: EMBO Rep. 2024 Jan 5;25(2):853–75. doi: 10.1038/s44319-023-00037-x (PMC10897367; doi:10.1038/s44319-023-00037-x)
Supplement: Supplementary file 4 — Movie EV1 [file 44319_2023_37_MOESM4_ESM.zip › READ_ME.txt]

Ion pumping selectivity mechanism of M-PPases with the semi-conserved gulutamate at position 6.53. Ion pumping selectivity is defined by helix 5 orientation and the interplay of S<sup>5.43</sup> with the semi-conserved glutamate. Na<sup>+</sup>-PPases are shown in blue with Na<sup>+</sup> depicted as purple sphere. H<sup>+</sup>-PPases are shown in pink, with protonated residues highlighted in white. Enzymatic key regions are labelled.
