# Supplementary material for: Functional and structural asymmetry suggest a unifying principle for catalysis in membrane-bound pyrophosphatases
Source: EMBO Rep. 2024 Jan 5;25(2):853–75. doi: 10.1038/s44319-023-00037-x (PMC10897367; doi:10.1038/s44319-023-00037-x)
Supplement: Supplementary file 5 — Source Data Fig. 4 [file 44319_2023_37_MOESM5_ESM.zip]

Archive with 5 entries (2 files):
- Figure 4/
- Figure 4/4D/
- Figure 4/4D/TmPPase_Pi-release_assay_K-dependency.xlsx
- Figure 4/4E/
- Figure 4/4E/TmPPase_Pi-release_assay_substrate-inhibition.xlsx
