# Supplementary material for: Functional and structural asymmetry suggest a unifying principle for catalysis in membrane-bound pyrophosphatases
Source: EMBO Rep. 2024 Jan 5;25(2):853–75. doi: 10.1038/s44319-023-00037-x (PMC10897367; doi:10.1038/s44319-023-00037-x)
Supplement: Supplementary file 5 — Source Data Fig. 4 [file 44319_2023_37_MOESM5_ESM.zip › Figure 4/4D/TmPPase_Pi-release_assay_K-dependency.xlsx]

## Sheet: Tabelle1
Figure 4D. Pottasium dependency of PPi hydrolysis of wt and PaPPase mutants	Hydrolysis rate (nmol PPi mg-1 mL-1)
K+ conc. (mM)	WT	K12.46A	T12.49A	K12.46A & T12.49A
0	13.2	17.3	3.1	8.1
10	14.5	19.3	3.4	7
25	14.1	19.7	3.3	6.1
50	16.4	22.6	3.3	7
100	13.4	24.9	3.4	6.2
150	16.8	31.8	3.3	7.4
200	17.4	36.1	3.4	7.3
