# Supplementary material for: Functional and structural asymmetry suggest a unifying principle for catalysis in membrane-bound pyrophosphatases
Source: EMBO Rep. 2024 Jan 5;25(2):853–75. doi: 10.1038/s44319-023-00037-x (PMC10897367; doi:10.1038/s44319-023-00037-x)
Supplement: Supplementary file 5 — Source Data Fig. 4 [file 44319_2023_37_MOESM5_ESM.zip › Figure 4/4E/TmPPase_Pi-release_assay_substrate-inhibition.xlsx]

## Sheet: Sheet1
Figure 4E. Wt and mutants PaPPase kinetics in the absence and presence of K+	Hydrolysis rate (nmol PPi mg-1 mL-1)
M2PP (mM)	WT (0 mM K+)	K12.46A (0 mM K+)	K12.46A (100 mM K+)	T12.49A (0 mM K+)	K12.46A, T12.49A (0 mM K+)
0.5		2.482	2.04	0.921
1	4.067	4.45	2.975	1.405
2	5.918	6.591	5.174	2.19	1.397
3	6.715	8.784	8.452	2.694	1.465
5	8.51	10.472	10.565	3.226	2
7.5	9.667	12.285	13.461	3.715	3.074
10	10.411	12.926	16.043	4.012	3.12
20	11.154	15.06	17.521	4.078	4.614
30	11.815	15.723	18.736	3.998	5.411
50	12.559	16.102	20.505	4.097	5.696
75	12.146	15.913	20.713	4.18	6.835
100	12.394	15.913	21.442	4.071	6.787
150	11.65	15.913	20.401	4.025	7.594
250	10.907	16.292	20.921	3.946	7.736
380	11.733	16.292	20.123	3.84	7.594
500	10.989	16.576	18.562	3.82	8.306
