# Supplementary material for: Functional and structural asymmetry suggest a unifying principle for catalysis in membrane-bound pyrophosphatases
Source: EMBO Rep. 2024 Jan 5;25(2):853–75. doi: 10.1038/s44319-023-00037-x (PMC10897367; doi:10.1038/s44319-023-00037-x)
Supplement: Supplementary file 6 — Source Data Fig. 6 [file 44319_2023_37_MOESM6_ESM.zip]

Archive with 4 entries (2 files):
- Figure 6/6A/
- Figure 6/6A/Crystal_resolution.xlsx
- Figure 6/6B/
- Figure 6/6B/BLEND_analysis.tif
