# Supplementary material for: Functional and structural asymmetry suggest a unifying principle for catalysis in membrane-bound pyrophosphatases
Source: EMBO Rep. 2024 Jan 5;25(2):853–75. doi: 10.1038/s44319-023-00037-x (PMC10897367; doi:10.1038/s44319-023-00037-x)
Supplement: Supplementary file 6 — Source Data Fig. 6 [file 44319_2023_37_MOESM6_ESM.zip › Figure 6/6A/Crystal_resolution.xlsx]

## Sheet: Tabelle1
	Resolution in best direction (A)
Time point (s)	Resolution crystal 1	Resolution crystal 2	Resolution crystal 3	Resolution crystal 4	Resolution crystal 5
0	2.65	2.94	3.23	2.82
1	2.67
2	2.5	3.25	3.1	3.03	3.06
5	2.51	2.59	3.24
10	3.08	2.36	2.51
60	2.85	2.61
300	3.64	3.56
600	3.93	3.68
3600	4.9	4.81
