# Supplementary material for: Functional and structural asymmetry suggest a unifying principle for catalysis in membrane-bound pyrophosphatases
Source: EMBO Rep. 2024 Jan 5;25(2):853–75. doi: 10.1038/s44319-023-00037-x (PMC10897367; doi:10.1038/s44319-023-00037-x)
Supplement: Supplementary file 7 — Source Data Fig. 8 [file 44319_2023_37_MOESM7_ESM.zip › Figure 8/A-C/NanionSurfe2r_TmPPase_IDP_PPi.xlsx]

## Sheet: TmPPase 100uM PPi or IDP
time [s]	100 µM K4PPi	100 µM K4PPi	100 µM K4PPi	100 µM IDP	100 µM IDP	100 µM IDP	200 µM K2HPO4	200 µM K2HPO4
0	-0.0109141	0.0183985	0.0349665	0.00310498	0.0349665	0.0145751	0.00692836	0.0158496
0.001	-0.0262076	0.0234963	0.0145751	0.0183985	0.0145751	0.0260453	0.0324176	0.0247708
0.002	-0.00454178	0.0145751	0.017124	0.0145751	0.017124	0.0247708	0.017124	0.0107517
0.003	-0.00199286	0.0120262	0.0260453	0.017124	0.0260453	0.0260453	0.0145751	0.0247708
0.004	0.0056539	0.0056539	0.0234963	0.0247708	0.0107517	0.0260453	0.0234963	0.0158496
0.005	-0.0198353	0.0209474	0.019673	0.017124	0.019673	0.0400643	0.0298687	0.0285942
0.006	-0.013463	0.0183985	0.0209474	0.0260453	0.0285942	0.017124	0.0158496	0.0324176
0.007	-0.000718402	0.00947728	0.0260453	0.0158496	0.0209474	0.00437944	0.0209474	0.0222219
0.008	-0.013463	0.0222219	0.00820282	0.0234963	0.0158496	0.0273197	0.0158496	0.0349665
0.009	-0.00454178	0.019673	0.0222219	0.0133007	0.0285942	0.0311431	0.0234963	0.00947728
0.01	-0.00709071	0.0145751	0.0234963	0.00183052	0.00437944	0.017124	0.019673	0.0145751
0.011	-0.0185609	0.0260453	0.0209474	0.017124	0.0209474	0.0247708	0.0234963	0.0247708
0.012	-0.000718402	0.0324176	0.0298687	0.0183985	0.0183985	0.0234963	0.0247708	0.0234963
0.013	-0.00199286	0.0209474	0.017124	0.0260453	0.0285942	0.0209474	0.0298687	0.0183985
0.014	-0.00326732	0.0247708	0.0107517	-0.000718402	0.019673	0.0260453	0.00183052	0.0107517
0.015	-0.00326732	0.017124	0.0260453	0.0133007	0.0234963	0.0209474	0.0183985	0.0375154
0.016	-0.00581625	0.0145751	0.019673	0.00820282	0.017124	0.0209474	0.0183985	0.0209474
0.017	-0.00199286	0.00310498	0.0056539	0.0145751	0.0234963	0.0209474	0.019673	0.0183985
0.018	0.00437944	0.0145751	0.0234963	0.0247708	0.033692	0.0222219	0.0133007	0.0234963
0.019	-0.0147375	0.0158496	0.0183985	0.0145751	0.0298687	0.0273197	0.00310498	0.0260453
0.02	-0.00963963	0.0209474	0.0158496	0.017124	0.019673	0.017124	0.0311431	0.019673
0.021	0.00183052	0.019673	0.00947728	0.0324176	0.017124	0.0133007	0.0209474	0.0145751
0.022	-0.00709071	0.0183985	0.0158496	0.0209474	0.0234963	0.0349665	0.017124	0.0298687
0.023	0.00947728	0.0222219	0.0260453	0.0247708	0.0056539	0.0234963	0.019673	0.0056539
0.024	-0.013463	0.0260453	0.0145751	0.0145751	0.0107517	0.0375154	0.0183985	0.0107517
0.025	-0.00581625	0.00947728	0.0273197	0.0158496	0.0260453	0.0133007	0.0260453	0.0234963
0.026	-0.00199286	0.0133007	0.0158496	0.0107517	0.0247708	0.0273197	0.00947728	0.0260453
0.027	0.0107517	0.0145751	0.00437944	0.0234963	0.0260453	0.0260453	0.0260453	0.0247708
0.028	0.00183052	0.0234963	0.0285942	0.0260453	0.0133007	0.0260453	0.0234963	0.0234963
0.029	0.00437944	0.0056539	0.0222219	0.0209474	0.0285942	0.036241	0.017124	0.0285942
0.03	-0.00454178	0.0311431	0.019673	0.00692836	0.0311431	0.019673	0.0133007	0.0133007
0.031	-0.00454178	0.0133007	0.0247708	0.00820282	0.017124	0.0400643	0.019673	0.0298687
0.032	-0.00963963	0.0056539	0.0260453	0.0158496	0.00947728	0.0209474	0.0120262	0.0222219
0.033	-0.013463	0.0273197	0.019673	0.0234963	0.0234963	0.0285942	0.0298687	0.033692
0.034	0.00310498	0.0209474	0.00947728	0.00437944	0.0260453	0.0311431	0.019673	-0.000718402
0.035	-0.0121885	0.0158496	0.0247708	0.0209474	0.017124	0.017124	0.0183985	0.017124
0.036	0.00820282	0.0107517	0.0260453	0.0158496	0.0222219	0.0298687	0.0209474	0.019673
0.037	-0.00199286	0.0413388	0.0285942	0.0209474	0.0183985	0.0183985	0.0133007	0.00820282
0.038	-0.0121885	0.0222219	0.0183985	0.0234963	0.0247708	0.019673	0.0158496	0.0222219
0.039	-0.00581625	0.0133007	0.00820282	0.0209474	0.0145751	0.019673	0.0209474	0.0222219
0.04	0.0145751	0.0247708	0.0260453	0.00947728	0.0273197	0.0158496	0.0260453	0.0234963
0.041	0.000556059	0.00437944	0.0209474	0.0145751	0.017124	0.0247708	0.0133007	0.0273197
0.042	-0.013463	0.0183985	0.0260453	0.0375154	0.0247708	0.0285942	0.0222219	0.0209474
0.043	-0.000718402	0.0107517	0.0298687	0.0158496	0.0107517	0.0056539	0.0260453	0.0209474
0.044	0.0183985	0.0209474	0.0260453	0.0145751	0.0285942	0.0145751	0.0145751	0.0056539
0.045	0.00310498	0.033692	0.0107517	0.017124	0.0209474	0.0260453	0.019673	0.0413388
0.046	0.00692836	0.017124	0.0183985	0.0158496	0.0145751	0.0285942	0.019673	0.00947728
0.047	-0.00454178	0.0273197	0.0273197	0.00947728	0.017124	0.0273197	0.0133007	0.0375154
0.048	0.0056539	0.00947728	0.0222219	0.0056539	0.0183985	0.0273197	0.0298687	0.0158496
0.049	0.017124	0.0120262	0.0324176	0.0349665	0.0183985	0.019673	0.019673	0.0311431
0.05	0.000556059	0.0145751	0.0209474	-0.00454178	0.017124	0.0183985	0.0158496	0.0145751
0.051	-0.0121885	0.0209474	0.0133007	0.0183985	0.0209474	0.0133007	0.0107517	0.0234963
0.052	0.00947728	0.0158496	0.00820282	0.017124	0.033692	0.0273197	0.0183985	0.0145751
0.053	0.000556059	0.0133007	0.00820282	0.0145751	0.00437944	0.0209474	0.0285942	0.0133007
0.054	0.00183052	0.0247708	0.0260453	0.0145751	0.0311431	0.0209474	0.0273197	0.0209474
0.055	0.0145751	0.0145751	0.0133007	0.0209474	0.0056539	0.0298687	0.00947728	0.0145751
0.056	0.00437944	0.017124	0.0285942	0.019673	0.0133007	0.00947728	0.0234963	0.0247708
0.057	-0.00709071	0.0133007	0.0247708	0.00820282	0.0209474	0.019673	0.00947728	0.0247708
0.058	0.00437944	0.0285942	0.0247708	0.0145751	0.0209474	0.0158496	0.017124	0.0133007
0.059	0.0133007	0.0145751	0.00947728	0.0234963	0.0324176	0.0222219	0.0234963	0.019673
0.06	0.00947728	0.00947728	0.0056539	-0.00199286	0.00692836	0.0222219	0.0234963	0.0120262
0.061	0.000556059	0.0056539	0.0158496	0.0183985	0.0209474	0.033692	0.0158496	0.0209474
0.062	0.00310498	-0.000718402	0.0247708	0.036241	0.017124	0.0056539	0.0222219	0.0247708
0.063	0.0107517	0.0145751	0.0158496	0.00820282	0.017124	0.019673	0.0158496	0.0209474
0.064	-0.00454178	0.0183985	0.0107517	0.0107517	0.0273197	0.0158496	0.00692836	0.00820282
0.065	-0.00709071	0.0158496	0.036241	0.017124	0.0107517	0.0222219	0.0234963	0.0209474
0.066	-0.00199286	0.0056539	0.00947728	0.0260453	0.0260453	0.0209474	0.0260453	0.00820282
0.067	0.0209474	0.0120262	0.0183985	0.0158496	0.0107517	0.0120262	0.00692836	0.0298687
0.068	-0.00963963	0.0209474	0.0222219	0.0056539	0.0298687	0.0260453	0.017124	0.0183985
0.069	0.0107517	0.0056539	0.0298687	0.0260453	0.0107517	0.0247708	0.0260453	0.0107517
0.07	-0.00199286	0.00310498	0.0247708	-0.000718402	0.0285942	0.0260453	-0.00199286	0.019673
0.071	0.00183052	0.00310498	0.00947728	0.00947728	0.0298687	0.0260453	0.00947728	0.0234963
0.072	-0.000718402	0.0209474	0.017124	0.0158496	0.0158496	0.0120262	0.0247708	0.0107517
0.073	0.00310498	0.0311431	0.017124	0.00820282	0.0222219	0.0209474	0.0209474	0.00310498
0.074	0.00692836	0.0145751	0.00820282	0.0183985	0.0107517	0.0133007	0.000556059	0.0145751
0.075	0.00310498	0.0222219	0.0183985	0.0120262	0.0260453	0.017124	0.0247708	0.0158496
0.076	0.017124	0.0209474	0.0133007	0.0209474	0.0260453	0.033692	0.0209474	0.0107517
0.077	0.00947728	0.0056539	0.0183985	0.00310498	0.00820282	0.0209474	0.00692836	0.00947728
0.078	0.0056539	0.0183985	0.00692836	0.0183985	0.0298687	0.0145751	0.017124	0.0133007
0.079	0.0107517	0.00437944	0.0298687	0.0145751	0.036241	0.0133007	0.0107517	0.0158496
0.08	0.0107517	0.0107517	0.0273197	0.0298687	0.0133007	0.0133007	0.0056539	0.0234963
0.081	-0.0109141	0.033692	0.0120262	0.017124	0.0285942	0.00947728	0.017124	0.017124
0.082	0.000556059	0.00437944	0.00947728	-0.00454178	0.0209474	0.0273197	0.00947728	0.0247708
0.083	0.0222219	0.00947728	0.0107517	0.0133007	0.0222219	0.0247708	0.0145751	0.017124
0.084	-0.00709071	0.019673	0.0120262	0.0133007	0.017124	0.0133007	0.0158496	0.0145751
0.085	0.00437944	0.0107517	0.0133007	0.0234963	0.0209474	0.0209474	0.0209474	0.019673
0.086	0.00310498	0.00310498	0.019673	0.017124	0.0145751	0.017124	0.00437944	0.017124
0.087	0.00310498	0.0145751	0.0145751	0.00437944	0.0247708	0.00947728	0.0222219	0.0260453
0.088	-0.00454178	0.0183985	0.00820282	0.0234963	0.0260453	0.0222219	0.0133007	0.0145751
0.089	0.000556059	0.00692836	0.0145751	0.0209474	0.0145751	0.0107517	0.0209474	0.0183985
0.09	0.0145751	0.0222219	0.0273197	0.000556059	0.0183985	0.0145751	0.0158496	0.00183052
0.091	0.0107517	0.00947728	0.0158496	0.0311431	0.0247708	0.033692	0.0222219	0.0145751
0.092	-0.000718402	0.0120262	0.0234963	0.0183985	0.0234963	0.0234963	0.0209474	0.0311431
0.093	0.00437944	0.017124	0.0145751	0.0209474	0.0158496	0.0158496	0.0158496	0.0234963
0.094	0.00310498	0.0145751	0.033692	0.017124	0.0209474	0.019673	0.0158496	0.0107517
0.095	0.0120262	0.019673	0.00310498	0.00947728	0.0222219	0.017124	0.017124	0.0107517
0.096	0.00947728	0.0133007	0.0247708	0.0056539	0.0120262	0.0222219	0.0209474	0.019673
0.097	0.0133007	0.0209474	0.0209474	0.0158496	0.0260453	0.0183985	0.00310498	0.000556059
0.098	-0.00326732	0.0158496	0.00183052	0.0107517	0.0298687	0.0107517	0.0247708	0.0145751
0.099	0.0056539	0.0234963	0.0298687	0.019673	0.0183985	0.0273197	0.0209474	0.00692836
0.1	0.0183985	0.0158496	0.0209474	0.0120262	0.0056539	0.0107517	0.00820282	0.0247708
0.101	0.00692836	0.017124	0.019673	0.0107517	0.0260453	0.0209474	0.017124	0.0234963
0.102	0.0056539	0.0056539	0.0158496	0.000556059	0.0234963	0.0133007	0.00947728	0.0209474
0.103	0.00692836	0.0158496	0.0145751	0.017124	0.0107517	0.0120262	0.00692836	0.00310498
0.104	0.0234963	0.00947728	0.00437944	0.0285942	0.0222219	0.033692	0.0349665	0.0145751
0.105	0.00437944	0.0133007	0.0247708	0.0133007	0.0311431	0.00947728	0.0145751	0.036241
0.106	0.0107517	0.0209474	0.0247708	0.0145751	0.0158496	0.0107517	0.0209474	0.0158496
0.107	0.0158496	0.0145751	0.00183052	0.0056539	0.0260453	0.0133007	0.0222219	0.019673
0.108	-0.000718402	0.0133007	0.0183985	0.0260453	0.0107517	0.00310498	0.0107517	0.0158496
0.109	0.017124	0.0158496	0.00692836	-0.00454178	0.019673	0.0209474	0.017124	0.00692836
0.11	0.017124	0.0247708	0.0158496	0.0120262	0.019673	0.0107517	0.0145751	0.00947728
0.111	0.017124	0.0056539	0.0273197	0.0158496	0.019673	0.0145751	0.0056539	0.0158496
0.112	0.00692836	0.0222219	0.00820282	0.00310498	0.0209474	0.017124	0.0056539	0.0183985
0.113	0.00692836	0.0056539	0.0145751	0.00947728	0.0247708	0.00947728	0.00310498	0.0120262
0.114	0.0158496	0.0247708	0.0209474	0.0234963	0.0183985	0.00820282	0.0107517	0.00947728
0.115	-0.000718402	0.0260453	0.0285942	0.017124	0.00310498	0.017124	0.0247708	0.0107517
0.116	0.0056539	0.0247708	0.0145751	0.0234963	0.0273197	0.0260453	0.000556059	0.017124
0.117	0.017124	0.0234963	0.0209474	0.00692836	0.0133007	0.0145751	0.0145751	0.0209474
0.118	0.000556059	0.0107517	0.0145751	0.00310498	0.0234963	0.0107517	0.0133007	0.0133007
0.119	0.00947728	0.0209474	-0.00326732	0.0056539	0.00437944	0.0145751	0.0056539	0.0145751
0.12	0.0145751	0.00820282	0.0145751	0.0120262	0.0298687	0.0133007	0.019673	0.00947728
0.121	0.00692836	0.0056539	0.0158496	0.0324176	0.019673	0.00947728	0.0107517	0.0222219
0.122	0.0107517	0.0107517	0.0298687	0.00947728	0.00692836	0.019673	0.0133007	0.00947728
0.123	0.0133007	0.0133007	0.019673	0.00820282	0.0209474	0.00692836	0.00820282	0.00820282
0.124	0.0158496	0.00947728	0.017124	0.019673	0.0222219	0.0145751	-0.00199286	0.000556059
0.125	0.0133007	0.0247708	0.00947728	0.00310498	0.00437944	0.0209474	0.00692836	0.0209474
0.126	-0.000718402	0.0273197	0.019673	0.0107517	0.0209474	0.0133007	0.0234963	0.017124
0.127	0.00437944	0.00947728	0.00820282	0.00947728	0.0107517	0.0145751	0.017124	0.019673
0.128	-0.00709071	0.0120262	0.0209474	0.0056539	0.0183985	0.019673	0.00437944	-0.00199286
0.129	0.017124	0.019673	0.0234963	0.0145751	0.0222219	0.019673	0.0158496	0.017124
0.13	0.00947728	0.0158496	0.017124	0.0260453	0.0133007	0.0133007	0.0183985	0.0158496
0.131	0.0120262	0.0107517	0.00437944	0.0120262	0.0145751	-0.000718402	0.00947728	0.00692836
0.132	0.00437944	0.0209474	0.0311431	0.0260453	0.019673	0.00692836	0.0056539	0.00947728
0.133	0.0107517	0.00183052	0.017124	0.0133007	0.0133007	0.0158496	0.0107517	0.019673
0.134	0.00310498	0.0120262	0.017124	0.00947728	0.0158496	0.0145751	0.00692836	0.000556059
0.135	0.0120262	0.0145751	0.019673	0.0120262	0.0145751	0.0107517	0.0133007	-0.00454178
0.136	0.00310498	0.0145751	0.0145751	0.0158496	0.0247708	0.0222219	0.00310498	0.0158496
0.137	0.00183052	0.0247708	0.0158496	0.0209474	-0.00199286	-0.00326732	0.0209474	0.0324176
0.138	0.00947728	0.0145751	0.019673	0.0209474	0.0234963	0.0183985	0.0209474	0.0222219
0.139	0.0120262	-0.00454178	0.0413388	0.0209474	0.0298687	0.0056539	0.00692836	0.00692836
0.14	0.0056539	0.017124	0.00692836	0.0158496	0.0133007	0.0234963	0.000556059	0.0209474
0.141	0.00692836	0.0209474	0.019673	-0.0211098	0.0056539	0.0209474	0.019673	0.00947728
0.142	0.0260453	0.0222219	0.00183052	0.0209474	0.0260453	0.017124	0.0056539	0.0145751
0.143	0.00310498	0.0158496	0.0247708	0.0133007	0.0183985	0.0107517	0.0120262	0.00692836
0.144	0.000556059	0.0133007	0.0183985	0.00183052	0.00692836	0.0222219	0.0247708	0.00947728
0.145	0.000556059	0.0247708	0.00692836	0.019673	0.0285942	0.0324176	0.00947728	0.0222219
0.146	-0.00454178	0.0260453	0.00437944	0.0158496	0.0247708	0.019673	0.0107517	0.017124
0.147	0.0209474	0.0056539	0.00947728	0.0056539	0.00310498	0.00310498	0.0247708	0.00947728
0.148	0.0133007	0.0273197	0.0158496	0.00183052	0.0183985	0.0234963	0.0107517	0.0056539
0.149	0.0183985	0.0298687	0.0145751	0.019673	0.0298687	0.00310498	0.0209474	0.0133007
0.15	0.0120262	0.0234963	0.0183985	0.0145751	0.0133007	0.0107517	0.0120262	0.00947728
0.151	0.0107517	0.0056539	0.0209474	0.0145751	0.017124	0.0183985	0.00437944	0.0056539
0.152	0.0107517	0.0209474	0.000556059	0.00947728	0.0234963	0.0056539	0.0133007	0.0311431
0.153	0.0056539	-0.000718402	0.036241	0.0158496	0.017124	0.0234963	0.017124	0.0183985
0.154	0.0056539	0.0247708	0.0183985	0.0145751	0.00692836	0.0133007	0.0234963	0.000556059
0.155	0.0234963	0.0158496	0.0183985	0.0234963	0.0120262	0.00437944	0.017124	0.017124
0.156	0.0158496	0.0120262	0.0158496	0.00947728	0.0222219	0.0234963	0.00947728	0.00947728
0.157	-0.00454178	0.00947728	0.0260453	0.00437944	0.0145751	0.0145751	0.00183052	0.00183052
0.158	0.017124	0.019673	0.00947728	0.0133007	0.0234963	0.017124	0.00820282	0.0158496
0.159	0.0260453	0.0273197	0.0158496	0.0107517	0.0145751	0.0260453	0.0298687	0.0133007
0.16	0.00692836	0.017124	0.0324176	0.0222219	0.0260453	0.00310498	0.0158496	0.00820282
0.161	0.0234963	0.0056539	0.019673	0.0145751	0.0222219	0.0260453	0.0273197	0.0133007
0.162	0.0234963	0.0158496	0.0273197	0.00947728	0.0120262	0.017124	0.00310498	0.0158496
0.163	0.00310498	0.017124	0.0120262	0.0209474	0.0285942	0.017124	0.017124	0.0222219
0.164	0.00820282	0.0183985	0.0209474	0.0120262	0.0145751	0.019673	0.0209474	0.019673
0.165	0.0107517	0.00692836	-0.00199286	0.00947728	0.00437944	0.019673	0.00692836	-0.00454178
0.166	0.0133007	0.0107517	0.0145751	0.0145751	0.017124	0.017124	0.00692836	0.0183985
0.167	0.0260453	0.0247708	0.0311431	0.0209474	0.0133007	0.00692836	0.0145751	0.017124
0.168	0.0056539	0.00947728	0.0273197	0.0158496	0.017124	0.017124	0.0158496	0.00692836
0.169	0.0133007	0.019673	0.0183985	0.00692836	0.0183985	0.0183985	0.00692836	0.00947728
0.17	0.0056539	0.0247708	0.0133007	0.0209474	0.0260453	0.0222219	0.0209474	0.00947728
0.171	0.00183052	0.0145751	0.0133007	0.000556059	0.0183985	0.0133007	0.0183985	0.0107517
0.172	0.0107517	0.0311431	0.017124	0.017124	0.0183985	0.0209474	-0.00709071	0.0145751
0.173	0.0375154	0.0120262	0.0247708	0.0273197	0.0209474	0.0107517	0.0234963	0.0056539
0.174	0.000556059	0.0158496	0.0209474	0.0145751	0.0260453	0.017124	0.00947728	0.00947728
0.175	0.0158496	0.0158496	0.00310498	0.00692836	0.00947728	0.017124	0.0222219	0.0209474
0.176	0.00947728	0.0222219	0.0209474	0.0158496	0.0183985	0.0298687	0.0260453	0.0324176
0.177	0.0158496	0.0145751	0.0260453	0.000556059	0.0222219	0.017124	0.0133007	0.0145751
0.178	0.00310498	0.00947728	0.0311431	-0.00326732	0.0158496	0.017124	0.0234963	0.019673
0.179	0.0056539	0.0285942	0.0273197	0.0222219	0.0183985	0.0183985	0.017124	0.0145751
0.18	0.00820282	0.019673	0.00947728	0.0158496	0.0183985	0.0120262	0.0247708	0.0145751
0.181	0.00183052	0.0222219	0.0209474	0.00820282	0.0183985	0.019673	0.00692836	0.0209474
0.182	0.017124	0.019673	0.00820282	0.0145751	0.0247708	0.0209474	0.00310498	0.00947728
0.183	0.00692836	0.0133007	0.0247708	0.0145751	0.0158496	0.0158496	0.0349665	0.0145751
0.184	0.00947728	0.0133007	0.0133007	0.019673	0.00692836	0.0183985	0.0107517	0.00947728
0.185	0.017124	0.0158496	0.0145751	0.0209474	0.0158496	0.0375154	0.0056539	0.00692836
0.186	0.017124	0.0145751	0.0349665	0.0120262	0.0400643	0.0145751	0.0260453	0.019673
0.187	0.0145751	0.0183985	0.017124	0.0120262	0.0209474	0.0158496	0.00947728	0.0145751
0.188	0.0056539	0.00692836	0.0183985	0.017124	0.00820282	0.017124	0.0273197	0.0145751
0.189	0.0133007	0.00820282	0.00310498	0.00947728	0.0209474	0.000556059	0.00947728	0.0183985
0.19	0.0311431	0.00947728	0.00437944	0.0133007	0.0056539	0.019673	0.00947728	0.0056539
0.191	0.00820282	0.017124	0.036241	0.00820282	0.0158496	0.0311431	0.0311431	0.0158496
0.192	0.00437944	0.0145751	0.0285942	0.0145751	0.0273197	0.019673	0.019673	0.0145751
0.193	0.0209474	0.0158496	0.0056539	0.0145751	0.0158496	0.0120262	0.019673	0.0107517
0.194	0.017124	0.0120262	0.0247708	0.0107517	0.0298687	0.0158496	0.00437944	0.0145751
0.195	0.0120262	0.0056539	0.0234963	0.00437944	0.0107517	-0.00199286	0.0056539	0.0145751
0.196	0.017124	0.019673	0.0107517	0.0158496	0.0120262	0.017124	0.017124	0.0107517
0.197	-0.00326732	0.0183985	0.0298687	0.0145751	0.0311431	0.0234963	0.0273197	0.017124
0.198	0.0183985	0.00947728	0.0260453	0.0107517	0.00947728	0.00692836	0.0222219	0.017124
0.199	0.0056539	0.0285942	0.0260453	0.0133007	0.0120262	0.0273197	0.00947728	0.0158496
0.2	-0.000718402	0.0107517	0.0247708	0.00310498	0.0260453	0.0107517	0.0222219	-0.00454178
0.201	0.0285942	0.00820282	0.0107517	0.0056539	0.0209474	0.0260453	0.0158496	0.0247708
0.202	0.0158496	0.017124	0.0285942	0.0056539	0.0158496	0.019673	0.00947728	0.017124
0.203	0.0107517	0.0145751	0.017124	0.000556059	0.0107517	0.0183985	0.0222219	0.019673
0.204	0.0158496	0.0183985	0.0145751	0.0247708	0.0107517	0.0145751	0.0209474	0.0120262
0.205	0.0222219	0.0209474	0.0298687	0.0056539	0.0234963	0.0260453	0.00947728	0.00947728
0.206	0.0222219	0.00947728	0.0247708	0.033692	0.0209474	0.0120262	0.00947728	0.00692836
0.207	0.017124	0.0209474	0.0158496	0.0120262	0.0234963	0.0056539	0.0311431	0.0120262
0.208	0.00437944	0.0158496	0.0234963	0.0056539	0.0133007	0.0285942	0.0120262	0.00437944
0.209	0.0209474	0.0234963	0.0209474	0.0260453	0.0107517	0.0133007	0.0247708	0.00947728
0.21	0.000556059	0.0107517	0.019673	0.00947728	0.0273197	0.0273197	0.017124	0.00692836
0.211	0.0133007	0.00310498	0.019673	0.00947728	0.0133007	0.00692836	0.00310498	0.0107517
0.212	0.0324176	0.0120262	0.0209474	0.0183985	0.0234963	0.00692836	0.0234963	-0.00326732
0.213	0.0183985	0.017124	0.00947728	0.00310498	0.0158496	0.0120262	0.00310498	0.0158496
0.214	0.00947728	0.00692836	0.0056539	0.0056539	0.0209474	0.0107517	0.0056539	-0.00963963
0.215	0.00947728	0.0145751	0.00692836	0.00947728	0.00437944	0.00310498	-0.000718402	0.00310498
0.216	0.0120262	0.0247708	0.0247708	0.0234963	0.0145751	0.0107517	0.0285942	0.000556059
0.217	0.0056539	0.019673	0.0158496	0.00692836	0.0247708	0.0273197	0.0145751	-0.00963963
0.218	0.0349665	0.0247708	0.017124	0.0145751	0.00692836	0.00437944	-0.00836517	-0.0121885
0.219	0.0209474	0.0158496	0.0260453	0.0056539	0.0209474	0.000556059	0.0133007	-0.00836517
0.22	0.00820282	0.0107517	0.017124	0.0107517	0.00947728	0.00310498	-0.00454178	-0.013463
0.221	0.0209474	0.00437944	0.00947728	0.00183052	0.0145751	-0.00454178	-0.00454178	-0.0185609
0.222	0.0273197	0.0247708	0.0158496	0.0107517	0.0120262	0.0056539	0.000556059	-0.0121885
0.223	-0.00454178	0.0145751	0.0158496	0.0107517	0.00310498	-0.000718402	-0.00199286	-0.00963963
0.224	0.00692836	0.0183985	0.00310498	0.0133007	0.00947728	0.0107517	-0.0147375	-0.00709071
0.225	0.0183985	0.0145751	0.019673	-0.00581625	0.0222219	0.0056539	0.000556059	-0.013463
0.226	0.019673	0.00183052	0.0145751	0.00437944	0.0107517	-0.0147375	-0.00709071	-0.0147375
0.227	0.00947728	0.0133007	0.00947728	0.0158496	0.0158496	0.0056539	-0.0109141	-0.0147375
0.228	0.00692836	0.0120262	0.0222219	0.00820282	0.0145751	0.0107517	-0.0147375	0.000556059
0.229	0.017124	0.00947728	0.00310498	0.0158496	0.00310498	-0.00709071	-0.00454178	-0.00581625
0.23	0.0107517	0.0107517	0.0222219	0.000556059	0.0273197	0.019673	-0.000718402	0.00692836
0.231	0.00692836	0.0145751	0.0183985	-0.00581625	0.0158496	0.0107517	-0.0121885	-0.000718402
0.232	0.0120262	0.00947728	0.0285942	0.0145751	0.0133007	0.000556059	0.0056539	0.00310498
0.233	0.00692836	0.00947728	0.0107517	0.0158496	0.0209474	0.0145751	-0.0198353	0.00183052
0.234	0.0056539	0.00947728	0.00947728	0.00947728	0.0056539	-0.000718402	0.00692836	-0.00963963
0.235	0.0133007	0.00947728	0.0056539	0.00437944	0.0273197	0.000556059	0.0107517	0.000556059
0.236	0.00692836	0.00820282	0.019673	0.017124	0.0145751	0.00947728	-0.0121885	0.00310498
0.237	0.017124	0.0209474	0.0158496	0.0183985	0.0209474	0.00692836	0.0056539	0.0133007
0.238	0.0133007	0.00692836	0.0107517	0.00310498	0.00692836	0.0285942	0.0158496	0.0056539
0.239	0.000556059	0.0247708	0.017124	0.0145751	0.0209474	0.00820282	0.0056539	0.0107517
0.24	0.0158496	0.0209474	0.017124	0.00947728	0.00947728	0.0234963	0.00437944	0.0056539
0.241	0.00947728	0.0107517	-0.00199286	0.00437944	0.0260453	0.0133007	0.017124	0.017124
0.242	0.0133007	0.0133007	0.0056539	0.0056539	0.0311431	0.017124	0.0120262	0.00183052
0.243	0.00820282	0.00820282	0.017124	0.0107517	0.0158496	0.0183985	0.000556059	-0.00454178
0.244	0.0158496	0.0145751	0.0222219	0.00820282	0.00692836	0.0120262	0.00310498	0.0107517
0.245	0.017124	0.019673	0.019673	0.0247708	0.0298687	0.0107517	0.0107517	0.0133007
0.246	0.0133007	0.0158496	0.0209474	0.0209474	0.0234963	0.0133007	0.000556059	0.0107517
0.247	0.0158496	0.0133007	0.0222219	0.00947728	0.0209474	0.0133007	0.00183052	0.00183052
0.248	0.0158496	0.0120262	0.0285942	0.0056539	0.0234963	0.0158496	0.0107517	0.0273197
0.249	0.019673	0.0120262	0.00310498	0.0056539	0.00437944	0.0273197	0.017124	0.00947728
0.25	-0.00326732	0.00692836	0.0234963	0.017124	0.00947728	0.019673	0.0183985	0.0158496
0.251	0.0183985	0.0145751	0.017124	0.00820282	0.033692	0.0133007	0.0158496	0.0209474
0.252	0.0247708	0.0285942	0.017124	0.00947728	0.0183985	0.0260453	-0.00836517	0.00692836
0.253	0.0247708	0.00692836	0.0158496	0.00437944	0.0260453	0.0120262	0.0056539	0.019673
0.254	0.019673	0.0158496	0.036241	0.00692836	0.017124	0.0158496	0.0158496	0.0209474
0.255	0.0145751	0.00947728	0.0158496	0.0145751	0.017124	0.019673	0.0183985	0.0056539
0.256	0.0107517	0.019673	0.0056539	0.0260453	0.0133007	0.019673	0.017124	0.0260453
0.257	0.019673	0.019673	0.0298687	0.0145751	0.0234963	0.0247708	0.0209474	0.0247708
0.258	0.0107517	0.00947728	0.0260453	0.00437944	0.0107517	0.00692836	0.00692836	0.019673
0.259	0.0158496	0.00947728	0.019673	0.0133007	0.0222219	0.00947728	0.0183985	0.0273197
0.26	0.0120262	0.00310498	0.0056539	0.0222219	0.0285942	0.0247708	0.0222219	0.0260453
0.261	0.0107517	0.0311431	0.019673	0.019673	0.0234963	0.0133007	0.0234963	0.0158496
0.262	0.0056539	0.0222219	0.0209474	0.019673	0.0120262	0.0298687	0.0273197	0.0311431
0.263	0.00947728	0.0158496	0.0056539	0.033692	0.0234963	0.0209474	-0.00326732	0.0273197
0.264	0.0056539	0.017124	0.0324176	0.0285942	0.0222219	0.019673	0.00947728	0.0183985
0.265	0.0234963	0.0145751	0.0158496	0.00310498	0.019673	0.0247708	0.0260453	0.0349665
0.266	0.00692836	0.00947728	0.0183985	0.0260453	0.0260453	0.0311431	0.00947728	0.017124
0.267	0.00947728	0.0247708	0.0133007	0.0222219	0.00183052	0.0222219	0.017124	0.0120262
0.268	0.017124	0.0158496	0.0209474	0.00947728	0.0285942	0.0209474	0.0285942	0.0234963
0.269	0.019673	0.00310498	0.0298687	0.019673	0.0260453	0.0375154	0.0183985	0.0260453
0.27	0.0120262	0.0183985	0.0145751	0.019673	0.0183985	0.0145751	0.019673	0.0222219
0.271	0.0145751	0.0145751	0.0209474	0.0183985	0.0260453	0.0107517	0.0438877	0.0247708
0.272	0.0324176	0.0247708	0.0183985	0.0273197	0.0183985	0.0260453	0.017124	0.0209474
0.273	0.017124	0.0107517	0.000556059	0.0120262	0.0260453	0.0349665	0.0209474	0.0145751
0.274	0.0133007	0.0183985	0.0209474	0.0273197	0.0273197	0.0260453	0.0158496	0.00947728
0.275	0.00692836	0.0209474	0.0222219	0.0145751	0.0107517	0.0400643	0.0158496	0.019673
0.276	0.0234963	0.00692836	0.0222219	-0.00454178	0.00183052	0.0234963	0.0400643	0.0260453
0.277	0.0183985	0.00947728	0.0260453	0.019673	0.0145751	0.0260453	0.0209474	0.0247708
0.278	0.0056539	0.0145751	0.0247708	0.0056539	0.017124	0.0234963	0.0209474	0.0413388
0.279	0.019673	0.0133007	0.019673	0.017124	0.0209474	0.0209474	0.0247708	0.036241
0.28	0.0158496	0.0311431	0.0260453	0.00947728	0.036241	0.0209474	0.0234963	0.0222219
0.281	0.0234963	0.0158496	0.00947728	0.000556059	0.00820282	0.0247708	0.0298687	0.0311431
0.282	0.0120262	0.0247708	0.0260453	0.0107517	0.0234963	0.0400643	0.0298687	0.0311431
0.283	0.0234963	0.0234963	0.0183985	0.017124	0.00947728	0.0247708	0.0324176	0.033692
0.284	0.00310498	0.0107517	0.019673	0.0209474	0.019673	0.017124	0.0222219	0.0400643
0.285	0.0107517	0.0158496	0.00947728	0.017124	0.0158496	0.0285942	0.0222219	0.0273197
0.286	0.0209474	0.0247708	0.0209474	0.0145751	0.0260453	0.0247708	0.0133007	0.0285942
0.287	0.0209474	0.0158496	0.0311431	0.017124	0.0298687	0.0285942	0.0209474	0.0298687
0.288	0.0107517	0.0120262	0.0183985	0.0145751	0.00947728	0.0298687	0.0247708	0.0298687
0.289	0.00310498	0.0209474	0.0145751	0.00437944	0.019673	0.0298687	0.0247708	0.0260453
0.29	0.0107517	0.0107517	0.0234963	0.0260453	0.0107517	0.033692	0.0260453	0.0209474
0.291	0.00820282	0.0107517	0.0145751	0.0234963	0.0056539	0.0311431	0.036241	0.0285942
0.292	0.0120262	0.0145751	0.0311431	0.0133007	0.0120262	0.0273197	0.0158496	0.0183985
0.293	0.0158496	0.0209474	0.0209474	0.0158496	0.0298687	0.0285942	0.036241	0.0375154
0.294	-0.00199286	0.0222219	0.0260453	0.0209474	0.019673	0.0260453	0.0247708	0.0209474
0.295	0.0133007	0.0222219	0.00692836	0.00437944	0.0133007	0.0247708	0.0209474	0.00820282
0.296	0.00692836	-0.00326732	0.0209474	0.0234963	0.0222219	0.0209474	0.0298687	0.052809
0.297	0.0158496	0.00820282	0.0209474	0.0209474	0.0107517	0.033692	0.036241	0.0298687
0.298	0.0222219	0.0311431	0.0285942	0.00820282	0.0133007	0.0234963	0.0260453	0.0209474
0.299	0.0056539	0.0285942	0.0247708	0.0158496	0.0247708	0.0273197	0.0349665	0.0183985
0.3	0.0145751	0.0260453	0.0234963	0.0324176	0.0247708	0.0324176	0.036241	0.0387899
0.301	0.0133007	0.00310498	0.00437944	-0.00581625	0.0273197	0.0400643	0.0209474	0.0260453
0.302	0.017124	0.0133007	0.036241	0.0145751	0.00437944	0.0311431	0.0260453	0.0349665
0.303	0.0209474	0.0209474	0.0145751	0.0247708	0.0145751	0.0209474	0.0107517	0.0285942
0.304	0.017124	0.00183052	0.0158496	0.00437944	0.0222219	0.0273197	0.0298687	0.0349665
0.305	0.0234963	0.019673	0.0145751	0.0107517	0.0107517	0.0349665	0.0324176	0.0273197
0.306	0.019673	0.0158496	0.0260453	0.0145751	0.0273197	0.0107517	0.0298687	0.0413388
0.307	0.0183985	-0.000718402	0.0209474	0.0158496	0.019673	0.0311431	0.0209474	0.0209474
0.308	0.017124	0.0183985	0.0209474	0.0120262	0.00947728	0.0285942	0.019673	0.0273197
0.309	0.0145751	0.0234963	0.00437944	0.0285942	0.0183985	0.0247708	0.0324176	0.0209474
0.31	0.0056539	0.0133007	0.0145751	0.00947728	0.0260453	0.0260453	0.0133007	0.033692
0.311	0.0056539	0.0209474	0.0133007	0.0120262	0.019673	0.0298687	0.0298687	0.0222219
0.312	0.0183985	0.0285942	0.0247708	0.00692836	0.019673	0.0311431	0.0234963	0.0477111
0.313	0.033692	0.0260453	0.00692836	0.0145751	0.0260453	0.0209474	0.0298687	0.0209474
0.314	0.0145751	-0.00709071	0.00947728	0.0107517	0.0234963	0.0273197	0.0234963	0.0324176
0.315	0.0056539	0.0234963	0.0209474	0.0273197	0.017124	0.0234963	0.0145751	0.019673
0.316	0.0133007	0.017124	0.0260453	0.0145751	0.0260453	0.0349665	0.0324176	0.0324176
0.317	0.019673	0.00947728	0.0145751	0.0145751	0.0247708	0.036241	0.0298687	0.0387899
0.318	0.0260453	0.00820282	0.0247708	0.0324176	0.0324176	0.0489856	0.0260453	0.033692
0.319	0.019673	0.017124	0.019673	0.036241	0.0540834	0.0553579	0.0247708	0.0489856
0.32	0.0387899	0.0311431	0.0375154	0.0515345	0.0630046	0.0642791	0.0324176	0.0604557
0.321	0.0349665	0.0298687	0.0273197	0.0566323	0.0706514	0.0821216	0.0438877	0.0553579
0.322	0.0438877	0.0209474	0.0566323	0.0489856	0.066828	0.0719259	0.0400643	0.0744748
0.323	0.0617302	0.0234963	0.0413388	0.0655536	0.0910428	0.0935917	0.0744748	0.0859449
0.324	0.0540834	0.0311431	0.0553579	0.0821216	0.0795726	0.0923172	0.0642791	0.0859449
0.325	0.0566323	0.05026	0.0591812	0.0897683	0.0948662	0.11016	0.0566323	0.0859449
0.326	0.0693769	0.066828	0.0795726	0.0782982	0.115257	0.122904	0.0795726	0.0897683
0.327	0.0770237	0.0681025	0.066828	0.0884938	0.117806	0.0923172	0.0923172	0.107611
0.328	0.0732003	0.0706514	0.0948662	0.106336	0.131826	0.126728	0.102513	0.148394
0.329	0.0974151	0.0795726	0.0872194	0.102513	0.125453	0.122904	0.0872194	0.113983
0.33	0.111434	0.0923172	0.117806	0.113983	0.149668	0.14457	0.105062	0.125453
0.331	0.117806	0.0821216	0.115257	0.148394	0.163687	0.138198	0.117806	0.157315
0.332	0.102513	0.0808471	0.120355	0.153491	0.175157	0.171334	0.12163	0.159864
0.333	0.129277	0.101238	0.129277	0.152217	0.178981	0.166236	0.139472	0.175157
0.334	0.145845	0.117806	0.125453	0.16751	0.203195	0.178981	0.139472	0.182804
0.335	0.148394	0.112709	0.145845	0.18153	0.203195	0.185353	0.148394	0.195549
0.336	0.153491	0.1331	0.171334	0.184078	0.187902	0.180255	0.162413	0.190451
0.337	0.175157	0.134374	0.171334	0.178981	0.226136	0.186627	0.162413	0.214666
0.338	0.176432	0.154766	0.184078	0.200646	0.207019	0.173883	0.184078	0.201921
0.339	0.193	0.150942	0.213391	0.212117	0.209568	0.195549	0.18153	0.209568
0.34	0.185353	0.177706	0.201921	0.191725	0.231234	0.184078	0.176432	0.207019
0.341	0.187902	0.177706	0.207019	0.20447	0.218489	0.193	0.190451	0.208293
0.342	0.195549	0.163687	0.226136	0.196823	0.205744	0.187902	0.189176	0.196823
0.343	0.190451	0.193	0.205744	0.209568	0.199372	0.176432	0.170059	0.213391
0.344	0.193	0.170059	0.203195	0.199372	0.182804	0.157315	0.187902	0.196823
0.345	0.189176	0.178981	0.209568	0.195549	0.21594	0.176432	0.182804	0.193
0.346	0.200646	0.187902	0.212117	0.184078	0.196823	0.16751	0.18153	0.189176
0.347	0.187902	0.158589	0.213391	0.185353	0.196823	0.184078	0.173883	0.193
0.348	0.187902	0.163687	0.198098	0.159864	0.191725	0.177706	0.175157	0.186627
0.349	0.171334	0.186627	0.195549	0.175157	0.186627	0.178981	0.161138	0.187902
0.35	0.177706	0.166236	0.193	0.171334	0.186627	0.186627	0.172608	0.182804
0.351	0.194274	0.164962	0.185353	0.164962	0.184078	0.164962	0.168785	0.185353
0.352	0.190451	0.161138	0.196823	0.15604	0.194274	0.178981	0.175157	0.187902
0.353	0.186627	0.150942	0.171334	0.173883	0.189176	0.193	0.157315	0.182804
0.354	0.189176	0.149668	0.163687	0.170059	0.191725	0.172608	0.157315	0.190451
0.355	0.185353	0.16751	0.186627	0.158589	0.16751	0.177706	0.171334	0.205744
0.356	0.193	0.166236	0.173883	0.163687	0.187902	0.182804	0.158589	0.173883
0.357	0.182804	0.158589	0.158589	0.16751	0.178981	0.166236	0.157315	0.182804
0.358	0.194274	0.143296	0.153491	0.164962	0.18153	0.187902	0.143296	0.159864
0.359	0.196823	0.177706	0.164962	0.168785	0.18153	0.184078	0.168785	0.163687
0.36	0.198098	0.164962	0.159864	0.171334	0.176432	0.190451	0.140747	0.15604
0.361	0.186627	0.163687	0.143296	0.182804	0.180255	0.180255	0.162413	0.162413
0.362	0.184078	0.168785	0.148394	0.153491	0.186627	0.170059	0.153491	0.162413
0.363	0.191725	0.172608	0.143296	0.158589	0.163687	0.170059	0.153491	0.150942
0.364	0.198098	0.154766	0.142021	0.163687	0.157315	0.175157	0.163687	0.148394
0.365	0.18153	0.163687	0.135649	0.161138	0.148394	0.173883	0.150942	0.129277
0.366	0.180255	0.162413	0.149668	0.143296	0.130551	0.140747	0.157315	0.119081
0.367	0.178981	0.185353	0.128002	0.136923	0.108885	0.106336	0.138198	0.105062
0.368	0.157315	0.158589	0.128002	0.119081	0.117806	0.103787	0.128002	0.0859449
0.369	0.150942	0.163687	0.103787	0.107611	0.0910428	0.0757492	0.115257	0.0617302
0.37	0.152217	0.164962	0.0961406	0.0808471	0.0795726	0.052809	0.108885	0.0477111
0.371	0.138198	0.149668	0.0808471	0.0591812	0.0579068	0.036241	0.0948662	0.00947728
0.372	0.112709	0.125453	0.0642791	0.0681025	0.0477111	0.0234963	0.0770237	-0.000718402
0.373	0.106336	0.122904	0.0349665	0.0489856	0.0298687	-0.000718402	0.0451622	-0.013463
0.374	0.103787	0.099964	0.0260453	0.0209474	0.0387899	-0.0313055	0.0183985	-0.0504224
0.375	0.0923172	0.0782982	0.0120262	0.0183985	0.00437944	-0.00709071	0.0158496	-0.0708137
0.376	0.0579068	0.0770237	-0.00454178	0.00947728	0.0056539	-0.0440501	-0.00963963	-0.0784605
0.377	0.0681025	0.0655536	-0.0211098	0.000556059	0.00310498	-0.0453245	-0.0198353	-0.0835584
0.378	0.0604557	0.0540834	-0.0402267	-0.013463	-0.0274821	-0.0580691	-0.0325799	-0.100126
0.379	0.0349665	0.052809	-0.046599	-0.0198353	-0.0313055	-0.0810094	-0.0542458	-0.105224
0.38	0.0133007	0.033692	-0.0389522	-0.0325799	-0.0402267	-0.0861073	-0.0504224	-0.109048
0.381	0.0145751	0.0222219	-0.0542458	-0.0453245	-0.0313055	-0.093754	-0.0746371	-0.128164
0.382	0.00820282	0.0222219	-0.0567947	-0.0402267	-0.0415012	-0.100126	-0.079735	-0.133262
0.383	-0.00709071	0.0120262	-0.063167	-0.0542458	-0.046599	-0.0950285	-0.079735	-0.12689
0.384	-0.0249332	-0.0211098	-0.0720882	-0.0657159	-0.0402267	-0.109048	-0.100126	-0.140909
0.385	-0.0262076	-0.030031	-0.0759116	-0.0810094	-0.0504224	-0.109048	-0.0950285	-0.131988
0.386	-0.0364033	-0.00709071	-0.0618925	-0.0695393	-0.0478734	-0.0988519	-0.0950285	-0.135811
0.387	-0.0580691	-0.0453245	-0.0657159	-0.0861073	-0.0555202	-0.106499	-0.10395	-0.119243
0.388	-0.0389522	-0.0198353	-0.079735	-0.0669904	-0.0593436	-0.0975774	-0.0924796	-0.129439
0.389	-0.0529713	-0.00709071	-0.0708137	-0.0720882	-0.0516968	-0.0861073	-0.101401	-0.121792
0.39	-0.0567947	-0.0287565	-0.0567947	-0.063167	-0.0555202	-0.0746371	-0.102675	-0.111597
0.391	-0.046599	-0.0325799	-0.0618925	-0.0669904	-0.0504224	-0.0784605	-0.0848328	-0.0988519
0.392	-0.0364033	-0.0338544	-0.0504224	-0.0618925	-0.0415012	-0.0810094	-0.106499	-0.106499
0.393	-0.0402267	-0.0351288	-0.0593436	-0.0657159	-0.0567947	-0.0822839	-0.101401	-0.107773
0.394	-0.0440501	-0.0376778	-0.0516968	-0.0516968	-0.0389522	-0.0504224	-0.0759116	-0.0899307
0.395	-0.0249332	-0.0351288	-0.0364033	-0.0427756	-0.0402267	-0.0516968	-0.0733627	-0.0708137
0.396	-0.0415012	-0.0274821	-0.0427756	-0.0402267	-0.0427756	-0.0618925	-0.0682648	-0.0822839
0.397	-0.0274821	-0.0274821	-0.0338544	-0.0262076	-0.0274821	-0.0325799	-0.0822839	-0.0657159
0.398	-0.0287565	-0.0351288	-0.0325799	-0.0313055	-0.0274821	-0.030031	-0.0669904	-0.0580691
0.399	-0.0223842	-0.0274821	-0.0274821	-0.0223842	-0.030031	-0.00199286	-0.0695393	-0.0504224
0.4	-0.0185609	-0.0274821	-0.0211098	-0.0172864	-0.0198353	-0.0236587	-0.0516968	-0.0338544
0.401	0.000556059	-0.0198353	-0.0262076	-0.00963963	-0.0198353	-0.000718402	-0.0402267	-0.0274821
0.402	-0.00326732	-0.00454178	-0.0109141	-0.0172864	-0.0249332	-0.0109141	-0.0376778	-0.0313055
0.403	-0.0121885	0.00310498	0.0056539	-0.00709071	-0.030031	0.0056539	-0.0236587	-0.0160119
0.404	-0.00963963	-0.00199286	0.00820282	0.0056539	0.0056539	0.000556059	-0.0249332	-0.0262076
0.405	0.00437944	-0.00963963	0.0133007	-0.00454178	0.000556059	-0.00581625	-0.0236587	-0.0198353
0.406	0.0056539	-0.00454178	0.017124	0.0056539	-0.00836517	0.0133007	-0.000718402	0.00947728
0.407	0.017124	0.00947728	0.0145751	-0.0121885	-0.00709071	0.017124	0.00820282	-0.00709071
0.408	0.00820282	0.0158496	0.0209474	0.00310498	0.0234963	0.0145751	-0.00454178	-0.0121885
0.409	0.0145751	0.0145751	0.0298687	0.017124	-0.00326732	0.0133007	0.00692836	0.00437944
0.41	0.019673	0.00692836	0.0324176	0.0133007	0.0158496	0.0285942	-0.00326732	0.0133007
0.411	0.0222219	0.0375154	0.0298687	0.00692836	0.0145751	0.0183985	0.00310498	0.0133007
0.412	0.0273197	0.0107517	0.0477111	0.0158496	0.0234963	0.0183985	0.000556059	0.00947728
0.413	0.0209474	0.0298687	0.036241	0.0145751	0.0133007	0.0158496	0.00820282	0.0145751
0.414	0.036241	0.0056539	0.0400643	-0.00709071	0.017124	0.0209474	0.0133007	0.00310498
0.415	0.017124	0.0234963	0.0260453	0.00820282	0.019673	0.0273197	0.019673	0.0209474
0.416	0.0324176	0.0311431	0.0438877	0.0209474	0.0183985	0.0260453	0.019673	0.017124
0.417	0.0209474	0.019673	0.0311431	0.0056539	0.0222219	0.0247708	0.0209474	0.0133007
0.418	0.0234963	0.0209474	0.0349665	0.0273197	0.0324176	0.0222219	0.0120262	0.0107517
0.419	0.0298687	0.0400643	0.0413388	-0.00199286	0.0209474	0.0349665	0.0158496	0.0247708
0.42	0.0234963	0.0311431	0.0260453	0.000556059	0.0285942	0.0209474	0.0209474	0.0209474
0.421	0.0260453	0.033692	0.0158496	0.00820282	0.017124	0.0438877	0.0133007	0.000556059
0.422	0.019673	0.0375154	0.0234963	0.017124	0.0234963	0.0298687	0.0234963	0.019673
0.423	0.033692	0.0285942	0.0451622	0.0158496	0.0234963	0.0400643	0.0349665	0.00692836
0.424	0.033692	0.019673	0.0489856	0.0183985	0.0285942	0.017124	0.00692836	0.019673
0.425	0.0413388	0.0273197	0.0209474	0.00310498	0.0298687	0.0349665	0.0056539	-0.000718402
0.426	0.0349665	0.0285942	0.0298687	0.0234963	0.0183985	0.0349665	0.0247708	0.0133007
0.427	0.0222219	0.0413388	0.0349665	0.00437944	0.0234963	0.0273197	0.0438877	0.017124
0.428	0.0375154	0.0349665	0.0298687	0.017124	0.0349665	0.0285942	0.0145751	0.0222219
0.429	0.0324176	0.0311431	0.0451622	0.0298687	0.0273197	0.0375154	0.0298687	0.0120262
0.43	0.0209474	0.0234963	0.033692	0.00692836	0.0234963	0.036241	0.0324176	0.0145751
0.431	0.0273197	0.036241	0.0375154	0.00820282	0.0400643	0.0413388	0.019673	0.00310498
0.432	0.0285942	0.0438877	0.0273197	0.0209474	0.0273197	0.036241	0.0298687	0.0209474
0.433	0.0234963	0.0438877	0.0247708	0.019673	0.033692	0.0400643	0.0222219	0.0234963
0.434	0.0413388	0.0477111	0.0311431	0.00437944	0.0247708	0.0400643	0.0247708	0.0183985
0.435	0.0298687	0.0311431	0.0311431	0.0247708	0.0464367	0.05026	0.0400643	0.0209474
0.436	0.0375154	0.0375154	0.0349665	0.00947728	0.0298687	0.036241	0.0298687	0.0183985
0.437	0.0477111	0.0438877	0.0400643	0.0145751	0.0298687	0.0553579	0.033692	0.0209474
0.438	0.0298687	0.0311431	0.0387899	0.0056539	0.0413388	0.0400643	0.0298687	0.0158496
0.439	0.019673	0.033692	0.0298687	0.000556059	0.0349665	0.0451622	0.036241	0.0234963
0.44	0.0451622	0.0426133	0.036241	0.019673	0.0298687	0.0285942	0.0120262	0.0298687
0.441	0.0260453	0.036241	0.0311431	0.033692	0.0426133	0.05026	0.0158496	0.0273197
0.442	0.0400643	0.033692	0.0438877	0.0145751	0.0324176	0.0477111	0.036241	0.0375154
0.443	0.0464367	0.0260453	0.0247708	0.0145751	0.0464367	0.0591812	0.052809	-0.00326732
0.444	0.0298687	0.036241	0.0426133	0.00692836	0.0273197	0.0489856	0.0260453	0.0209474
0.445	0.0451622	0.0298687	0.0324176	0.0285942	0.0247708	0.0438877	0.0183985	0.033692
0.446	0.0324176	0.0413388	0.036241	0.0247708	0.033692	0.0477111	0.0387899	0.0107517
0.447	0.0515345	0.0540834	0.0311431	0.0056539	0.0298687	0.0400643	0.0285942	0.0222219
0.448	0.0311431	0.0489856	0.0400643	0.0285942	0.036241	0.0489856	0.0438877	0.0285942
0.449	0.0247708	0.0375154	0.0387899	0.0133007	0.036241	0.0451622	0.0349665	0.0209474
0.45	0.0451622	0.0387899	0.0375154	0.0273197	0.036241	0.05026	0.0375154	0.0285942
0.451	0.0413388	0.0413388	0.0324176	0.0145751	0.036241	0.0413388	0.0477111	0.0247708
0.452	0.0349665	0.0387899	0.0375154	0.00947728	0.0298687	0.0540834	0.0311431	0.036241
0.453	0.033692	0.0400643	0.0375154	0.0273197	0.0387899	0.0400643	0.0222219	0.0375154
0.454	0.0413388	0.0349665	0.0515345	0.0133007	0.0209474	0.0464367	0.0464367	0.0247708
0.455	0.0285942	0.0617302	0.0247708	0.0107517	0.0298687	0.05026	0.0375154	0.019673
0.456	0.0464367	0.0540834	0.0247708	0.0234963	0.0477111	0.0451622	0.033692	0.033692
0.457	0.0413388	0.0451622	0.036241	0.0133007	0.0311431	0.0324176	0.0438877	0.0375154
0.458	0.0260453	0.0311431	0.0375154	0.0183985	0.0400643	0.0464367	0.0311431	0.0209474
0.459	0.0438877	0.0426133	0.0285942	0.036241	0.0375154	0.052809	0.033692	0.0400643
0.46	0.0260453	0.0477111	0.0298687	0.00692836	0.0426133	0.0451622	0.0426133	0.0234963
0.461	0.0273197	0.036241	0.0311431	0.0120262	0.0234963	0.0413388	0.0464367	0.0413388
0.462	0.0375154	0.0464367	0.0400643	0.00820282	0.0324176	0.0324176	0.0387899	0.0145751
0.463	0.0477111	0.0298687	0.0438877	0.0247708	0.0349665	0.0451622	0.0464367	0.0260453
0.464	0.0234963	0.0247708	0.0145751	0.0145751	0.0298687	0.0324176	0.033692	0.0400643
0.465	0.0349665	0.0273197	0.0311431	0.0298687	0.0375154	0.0375154	0.0298687	0.00820282
0.466	0.0298687	0.033692	0.033692	0.000556059	0.033692	0.0489856	0.0298687	0.0234963
0.467	0.0349665	0.0311431	0.0273197	0.0133007	0.0285942	0.0209474	0.0387899	0.017124
0.468	0.0375154	0.036241	0.0426133	0.0158496	0.019673	0.0400643	0.0400643	0.0107517
0.469	0.0413388	0.0413388	0.0387899	0.017124	0.0387899	0.036241	0.0298687	0.0273197
0.47	0.0234963	0.036241	0.033692	0.0260453	0.0247708	0.0273197	0.0349665	0.019673
0.471	0.0375154	0.0464367	0.0400643	0.00947728	0.0247708	0.0400643	0.036241	0.019673
0.472	0.0285942	0.036241	0.0247708	0.00947728	0.0298687	0.0375154	0.0273197	0.017124
0.473	0.033692	0.0234963	0.0311431	0.017124	0.0222219	0.0451622	0.0260453	0.0285942
0.474	0.036241	0.0273197	0.0273197	0.019673	0.033692	0.0489856	0.0183985	0.0209474
0.475	0.036241	0.052809	0.0349665	-0.00709071	0.036241	0.0298687	0.0183985	0.0209474
0.476	0.0247708	0.0464367	0.036241	0.0158496	0.0273197	0.033692	0.0273197	0.019673
0.477	0.0324176	0.0260453	0.0311431	0.0107517	0.0247708	0.0311431	0.0311431	0.0260453
0.478	0.036241	0.0375154	0.0311431	0.00692836	0.0209474	0.0285942	0.0400643	0.0209474
0.479	0.0311431	0.0183985	0.0234963	0.0133007	0.0260453	0.0387899	0.0438877	0.017124
0.48	0.0222219	0.0387899	0.033692	0.00947728	0.0247708	0.0413388	0.0247708	0.0324176
0.481	0.036241	0.0285942	0.0311431	0.0145751	0.036241	0.0349665	0.0311431	0.0273197
0.482	0.0387899	0.019673	0.0234963	0.0133007	0.0311431	0.0387899	0.0247708	0.019673
0.483	0.0298687	0.0438877	0.0247708	0.0209474	0.0311431	0.0413388	0.0413388	0.0273197
0.484	0.0247708	0.019673	0.0234963	0.0145751	0.0145751	0.019673	0.0247708	0.0273197
0.485	0.0260453	0.0324176	0.0324176	0.019673	0.033692	0.0413388	0.036241	0.0260453
0.486	0.0247708	0.0260453	0.017124	0.0158496	0.0387899	0.0247708	0.0349665	0.0145751
0.487	0.019673	0.0311431	0.0285942	0.017124	0.0324176	0.0183985	0.0311431	0.0222219
0.488	0.0464367	0.0400643	0.0349665	0.0234963	0.0158496	0.0234963	0.0247708	0.0311431
0.489	0.0222219	0.0451622	0.0273197	0.0145751	0.0285942	0.0324176	0.0311431	0.0209474
0.49	0.0145751	0.0324176	0.0247708	0.000556059	0.0273197	0.033692	0.0260453	0.0107517
0.491	0.0375154	0.033692	0.0183985	0.00692836	0.0145751	0.0311431	0.0311431	0.0273197
0.492	0.0400643	0.0438877	0.0311431	0.00820282	0.0285942	0.00947728	0.0413388	0.00820282
0.493	0.0209474	0.036241	0.0209474	0.019673	0.0222219	0.0324176	0.0247708	0.0209474
0.494	0.0285942	0.0298687	0.0247708	0.0183985	0.0285942	0.017124	0.033692	0.019673
0.495	0.0273197	0.0285942	0.0145751	0.0158496	0.0234963	0.0260453	0.0413388	0.036241
0.496	0.0298687	0.0413388	0.0222219	0.0158496	0.00947728	0.0285942	0.0311431	0.0209474
0.497	0.0247708	0.0298687	0.0426133	0.0133007	0.000556059	0.0158496	0.0158496	0.017124
0.498	0.0247708	0.0273197	0.0324176	0.0133007	0.0209474	0.033692	0.033692	0.017124
0.499	0.0324176	0.036241	0.0145751	0.00947728	0.0222219	0.0298687	0.0260453	0.019673
0.5	0.0247708	0.017124	0.0247708	0.0145751	0.00947728	0.017124	0.0209474	0.019673
0.501	0.036241	0.0183985	0.0158496	0.0056539	0.0209474	0.0324176	0.0234963	0.00310498
0.502	0.033692	0.0298687	0.036241	0.019673	0.0120262	0.019673	0.0260453	0.017124
0.503	0.00820282	0.0311431	0.0056539	0.0209474	0.0247708	0.0133007	0.0234963	0.0158496
0.504	0.0260453	0.0183985	0.0273197	0.00310498	0.0260453	0.0222219	0.0298687	0.0209474
0.505	0.033692	0.0222219	0.0285942	0.00947728	0.0107517	0.0222219	0.0285942	0.0209474
0.506	0.0209474	0.0209474	0.0209474	0.00310498	0.00820282	0.0349665	0.0209474	0.0133007
0.507	0.0222219	0.0324176	0.0158496	0.0056539	0.0056539	0.0273197	0.0260453	0.0145751
0.508	0.0209474	0.0209474	0.0209474	0.0056539	0.0260453	0.0158496	0.0324176	0.0311431
0.509	0.0273197	0.0209474	0.019673	0.0120262	0.00692836	0.0285942	0.0209474	0.0183985
0.51	0.0234963	0.0349665	0.0247708	0.0145751	0.0145751	0.017124	0.0324176	0.00692836
0.511	0.019673	0.0298687	0.0222219	0.0120262	0.0222219	0.0209474	0.0222219	0.0234963
0.512	0.0222219	0.017124	0.0107517	0.00310498	0.0209474	0.0234963	0.0133007	0.0209474
0.513	0.0349665	0.0260453	0.0324176	0.0209474	0.00692836	0.0145751	0.0285942	0.0209474
0.514	0.0133007	0.0183985	0.0285942	-0.000718402	0.0145751	0.0145751	0.0247708	0.0145751
0.515	0.0234963	0.0298687	0.0222219	0.0145751	0.0183985	0.0273197	0.0107517	0.0056539
0.516	0.0311431	0.0260453	0.0247708	0.0056539	0.00947728	0.0247708	0.0285942	0.0145751
0.517	0.0183985	0.0298687	0.0234963	0.00692836	0.0247708	0.0158496	0.0183985	0.0234963
0.518	0.0209474	0.033692	0.00820282	0.017124	0.0247708	0.0120262	0.0298687	0.0298687
0.519	0.0222219	0.0056539	0.0133007	0.0056539	0.0260453	0.00947728	0.0222219	0.0183985
0.52	0.0183985	0.0234963	0.0247708	0.00947728	0.019673	0.00183052	0.0183985	0.00310498
0.521	0.033692	0.0247708	0.0183985	0.00947728	0.00310498	0.0247708	0.0133007	0.0145751
0.522	0.0413388	0.017124	0.0298687	0.0056539	0.00437944	0.0234963	0.036241	0.017124
0.523	0.0056539	0.0260453	0.033692	0.000556059	0.00437944	0.0158496	0.0285942	0.0183985
0.524	0.0298687	0.0234963	0.0234963	0.00183052	0.0209474	0.0158496	0.0298687	0.0273197
0.525	0.0209474	0.0158496	0.0145751	0.0145751	0.017124	0.0158496	0.019673	0.019673
0.526	0.0183985	0.0209474	0.0209474	0.00820282	0.000556059	0.00437944	0.0285942	0.0158496
0.527	0.0298687	0.0222219	0.0145751	0.0056539	0.00947728	0.0209474	0.0158496	0.0260453
0.528	0.00820282	0.0324176	0.00947728	0.0183985	0.0107517	0.00310498	0.0158496	0.0133007
0.529	0.0222219	0.0133007	0.0247708	0.00310498	0.00310498	0.00310498	0.0285942	0.0209474
0.53	0.0298687	0.0285942	0.0158496	-0.000718402	0.0145751	0.0234963	0.0133007	0.0133007
0.531	0.0107517	0.0311431	0.0260453	0.0158496	0.00820282	0.00947728	0.0273197	0.0209474
0.532	0.033692	0.0247708	0.0222219	0.0120262	0.00692836	-0.00199286	0.0120262	0.0145751
0.533	0.017124	0.0260453	0.00692836	-0.00709071	-0.00709071	0.0133007	0.0387899	0.0183985
0.534	0.019673	-0.000718402	0.0298687	0.00692836	0.0133007	0.0209474	0.0298687	0.0133007
0.535	0.0183985	0.0260453	0.0209474	0.0056539	0.0145751	0.0056539	0.0133007	0.0145751
0.536	0.0183985	0.033692	0.0209474	0.00183052	0.00820282	0.017124	0.0260453	0.0133007
0.537	0.0158496	0.0133007	0.017124	0.0145751	0.0056539	0.00820282	0.0234963	0.019673
0.538	0.019673	0.019673	0.0273197	0.00183052	0.00820282	0.0209474	0.0298687	0.0145751
0.539	0.0158496	0.0158496	0.0158496	-0.000718402	0.00692836	0.000556059	0.0273197	0.0133007
0.54	0.0209474	0.0056539	0.019673	0.00692836	0.00183052	0.0133007	0.0107517	0.0158496
0.541	0.0247708	0.017124	0.0209474	0.0107517	-0.000718402	0.00310498	0.017124	0.0209474
0.542	0.0145751	0.017124	0.0133007	-0.0109141	0.0133007	0.0120262	0.0298687	0.00692836
0.543	0.0158496	0.0107517	0.017124	0.00820282	0.000556059	0.00947728	0.0285942	0.017124
0.544	0.0273197	0.0324176	0.019673	0.0158496	0.0133007	0.0209474	0.017124	0.0120262
0.545	0.0285942	0.00820282	0.0285942	0.00692836	0.019673	0.0145751	0.00692836	0.0158496
0.546	0.019673	0.000556059	0.0145751	0.00820282	0.0056539	0.0107517	0.0247708	0.0209474
0.547	0.0260453	0.0133007	0.00437944	0.000556059	-0.000718402	0.0133007	0.0273197	0.017124
0.548	0.017124	0.0247708	0.0133007	0.0056539	0.000556059	-0.00326732	0.000556059	0.0158496
0.549	0.0158496	0.0107517	0.0145751	0.0133007	0.0133007	0.000556059	0.0273197	0.00947728
0.55	0.0120262	0.0222219	0.00692836	0.00820282	0.00183052	0.0158496	0.0158496	0.019673
0.551	0.0145751	0.0145751	0.000556059	0.0107517	0.00947728	0.0222219	0.0285942	0.0107517
0.552	0.0260453	0.0120262	0.0222219	0.00947728	0.00692836	0.017124	0.0273197	0.0056539
0.553	0.0234963	0.00692836	0.0158496	0.00820282	0.0056539	0.00310498	0.0120262	0.0145751
0.554	0.0209474	0.0222219	0.0260453	0.00947728	0.00183052	0.00820282	0.0056539	0.0260453
0.555	0.00947728	0.0183985	0.00692836	0.00437944	0.0120262	0.019673	0.00820282	0.0183985
0.556	0.0285942	0.0234963	0.0209474	0.0120262	-0.00454178	0.0133007	0.0234963	0.0133007
0.557	0.0222219	0.0222219	0.00820282	0.00437944	0.000556059	-0.000718402	0.0209474	0.0209474
0.558	0.0222219	0.0158496	0.0311431	-0.0109141	0.00692836	0.0120262	0.0158496	0.00437944
0.559	0.00692836	0.0247708	0.0158496	0.0260453	0.00820282	0.00820282	-0.000718402	0.0222219
0.56	0.0222219	0.0158496	0.0056539	0.00183052	0.0145751	0.0056539	0.019673	0.0183985
0.561	0.0133007	0.017124	0.0222219	-0.00581625	0.00310498	0.0209474	-0.00454178	0.019673
0.562	0.0158496	0.0056539	0.0133007	0.0234963	-0.00199286	0.0056539	0.0158496	-0.00454178
0.563	0.0260453	0.0145751	0.019673	0.0056539	0.000556059	0.0120262	0.0145751	0.00947728
0.564	0.0234963	0.00310498	0.0260453	-0.00326732	-0.00199286	0.00437944	0.017124	0.0056539
0.565	0.0145751	0.0158496	0.0056539	0.0133007	0.0107517	-0.00199286	0.0183985	0.0133007
0.566	0.00820282	0.0209474	0.00310498	-0.00581625	0.0133007	0.0120262	0.0158496	0.0222219
0.567	0.0285942	0.00820282	0.0273197	0.0133007	0.00310498	0.0209474	0.0234963	0.0273197
0.568	0.0107517	0.0158496	0.0183985	0.00183052	0.0120262	0.0056539	0.019673	0.0183985
0.569	0.0247708	0.000556059	0.0285942	0.0145751	0.00310498	0.0145751	0.0056539	0.0234963
0.57	0.0133007	0.00947728	0.0107517	0.0056539	0.0209474	0.0133007	0.0298687	0.00437944
0.571	0.00947728	0.00947728	0.0056539	0.0107517	0.0133007	0.0056539	0.0183985	0.0107517
0.572	0.0247708	0.00947728	0.0056539	0.00310498	-0.00709071	-0.000718402	0.00692836	0.0324176
0.573	0.036241	0.0183985	0.0133007	0.0209474	-0.00199286	-0.00199286	0.0260453	0.0056539
0.574	0.0107517	0.0133007	0.0222219	0.000556059	0.0133007	0.0107517	0.0133007	0.0158496
0.575	0.0145751	0.00310498	0.0133007	0.0056539	-0.000718402	0.0107517	0.00820282	0.00947728
0.576	0.0273197	0.0234963	0.00947728	0.00310498	-0.00326732	0.000556059	0.017124	0.0260453
0.577	0.0120262	0.017124	-0.000718402	0.000556059	0.0056539	0.00310498	0.017124	0.0247708
0.578	0.0183985	0.0234963	0.0145751	0.0056539	0.0145751	0.00183052	0.0234963	0.0158496
0.579	0.0247708	0.0145751	0.019673	0.00310498	-0.00199286	0.0158496	0.00692836	0.0056539
0.58	-0.00581625	0.00947728	0.0234963	-0.00326732	0.00437944	-0.00326732	0.0056539	0.000556059
0.581	0.0260453	0.0056539	0.0056539	0.00820282	-0.00454178	0.0056539	0.019673	0.0056539
0.582	0.033692	0.0133007	0.033692	0.00183052	0.0056539	0.0145751	0.019673	0.0234963
0.583	0.0145751	0.0056539	-0.00199286	0.0120262	0.0056539	-0.00709071	0.0158496	0.0107517
0.584	0.0222219	0.00947728	0.00947728	0.000556059	0.00437944	0.00692836	0.00310498	0.0260453
0.585	0.0260453	0.0247708	0.0107517	-0.00709071	0.00692836	0.0247708	0.0133007	0.0209474
0.586	0.0209474	0.0158496	0.00310498	0.0133007	0.00820282	0.00310498	0.0209474	0.0209474
0.587	0.00947728	0.0056539	0.0158496	-0.00454178	0.00437944	0.00183052	0.0260453	0.0133007
0.588	0.0158496	0.0056539	0.0209474	0.00947728	0.017124	0.00692836	0.00310498	0.00947728
0.589	0.0234963	0.0133007	0.019673	0.00437944	-0.00199286	-0.0109141	0.0158496	0.0145751
0.59	0.0145751	0.017124	0.0183985	0.000556059	0.0056539	0.00692836	0.000556059	0.017124
0.591	0.00310498	0.0158496	0.00183052	0.0056539	0.00692836	0.0234963	0.0145751	0.0056539
0.592	0.0209474	0.00947728	0.0222219	0.0133007	-0.00581625	0.00437944	0.017124	0.0107517
0.593	0.00183052	0.0260453	0.019673	0.00820282	-0.00836517	0.0133007	0.0158496	0.00437944
0.594	0.0056539	0.00820282	0.0056539	-0.00709071	0.0209474	0.000556059	0.00947728	0.0311431
0.595	0.0285942	0.0311431	0.00692836	0.00820282	-0.00581625	0.0107517	0.0056539	0.017124
0.596	0.017124	0.00183052	0.0247708	0.00437944	0.0120262	0.00947728	0.00820282	0.017124
0.597	0.00947728	0.0107517	-0.00454178	-0.00454178	0.0056539	-0.000718402	0.0247708	0.0145751
0.598	0.0145751	0.00183052	0.019673	-0.00199286	0.00947728	0.0056539	0.00437944	0.00947728
0.599	0.00183052	0.0120262	0.0222219	0.00692836	-0.013463	-0.00454178	0.017124	0.0107517
0.6	0.0183985	0.00437944	0.00692836	-0.00454178	0.019673	0.00947728	0.00947728	0.00437944
0.601	0.00310498	0.0222219	0.00947728	0.00310498	-0.00454178	0.0056539	0.00437944	0.0145751
0.602	0.0158496	0.017124	0.0158496	-0.00581625	0.00947728	0.017124	0.00947728	0.00692836
0.603	0.0222219	0.00437944	0.0107517	-0.00581625	0.00692836	0.0107517	0.0247708	0.0260453
0.604	0.0056539	0.0158496	0.0145751	0.00947728	0.0133007	0.00310498	0.019673	0.0107517
0.605	0.0247708	0.0056539	0.00947728	0.000556059	0.000556059	0.00437944	0.00310498	0.0145751
0.606	0.0183985	0.0234963	0.00692836	-0.000718402	0.00820282	0.00947728	0.00947728	0.0056539
0.607	0.017124	0.0247708	0.00437944	0.0120262	-0.000718402	0.017124	0.0133007	0.0158496
0.608	0.0107517	0.0247708	0.017124	0.00820282	0.0056539	0.0133007	0.0234963	0.0056539
0.609	0.000556059	-0.00454178	0.00947728	-0.00454178	-0.00454178	0.00947728	0.00437944	0.0107517
0.61	0.0183985	0.00183052	0.0133007	-0.00199286	0.0056539	0.00183052	0.0120262	0.0120262
0.611	0.0311431	0.0145751	0.0107517	-0.00581625	-0.00963963	0.0107517	0.0107517	0.019673
0.612	-0.000718402	-0.00326732	0.00947728	-0.0172864	0.00437944	0.019673	0.00820282	0.0209474
0.613	0.0120262	0.0183985	0.0107517	-0.000718402	0.0107517	-0.000718402	0.0158496	0.019673
0.614	0.0298687	0.0209474	0.00437944	0.00310498	-0.000718402	0.0056539	0.0107517	0.0145751
0.615	0.0107517	0.00692836	0.0158496	0.0056539	0.00183052	0.00947728	0.0133007	0.0133007
0.616	0.0158496	0.0120262	0.0107517	0.0056539	0.00310498	0.0158496	0.0158496	0.00947728
0.617	0.0107517	0.0158496	0.0145751	-0.00326732	0.00310498	0.00692836	0.017124	0.00183052
0.618	0.0145751	0.0107517	0.0145751	-0.00581625	0.00947728	0.00820282	0.0247708	0.0145751
0.619	0.0056539	0.00820282	0.017124	0.00310498	0.000556059	-0.013463	0.0056539	0.0145751
0.62	0.0056539	0.00820282	0.017124	0.00947728	-0.00326732	-0.000718402	0.00947728	0.00692836
0.621	0.0183985	0.0133007	0.00310498	-0.00199286	0.00820282	0.0107517	0.0145751	0.0107517
0.622	-0.000718402	0.0209474	0.0133007	-0.00581625	0.0107517	-0.00709071	0.00947728	0.0158496
0.623	0.019673	0.00437944	0.00820282	0.000556059	0.00437944	0.00692836	0.017124	-0.00454178
0.624	-0.00963963	0.0158496	0.0145751	0.000556059	0.0133007	-0.0198353	0.0158496	0.019673
0.625	0.019673	0.017124	0.00692836	-0.00199286	-0.00709071	0.00692836	0.0158496	0.0183985
0.626	0.0133007	0.00947728	0.0247708	-0.00454178	-0.00199286	-0.0109141	0.0107517	0.0133007
0.627	0.00947728	0.0056539	0.00437944	-0.00199286	0.00310498	-0.00326732	0.000556059	0.00947728
0.628	0.0285942	0.0234963	0.017124	0.00437944	-0.000718402	0.0107517	0.00437944	0.00437944
0.629	0.0056539	0.0107517	0.0158496	0.0107517	0.019673	0.00183052	0.0107517	0.0158496
0.63	0.00692836	0.0145751	0.00692836	0.00310498	0.0107517	0.0120262	0.0133007	0.0107517
0.631	0.0247708	0.0133007	0.0222219	0.0056539	0.000556059	0.0107517	0.00947728	0.0209474
0.632	0.0158496	0.0120262	0.0273197	0.000556059	0.00183052	0.000556059	0.00310498	0.00947728
0.633	-0.000718402	0.0183985	0.000556059	-0.00199286	0.00183052	0.00947728	0.0056539	0.00947728
0.634	0.00692836	0.00437944	0.00947728	0.00692836	-0.0109141	0.00310498	0.019673	0.017124
0.635	0.0183985	0.00437944	0.00183052	-0.00454178	0.00310498	0.00183052	0.0145751	-0.00581625
0.636	0.00692836	0.0145751	0.0120262	-0.00581625	0.0056539	0.0056539	0.00692836	0.0209474
0.637	-0.00199286	0.0107517	0.0056539	0.000556059	0.0056539	0.00437944	-0.00326732	0.017124
0.638	0.0133007	0.0056539	0.019673	0.00692836	-0.000718402	0.000556059	0.019673	0.00437944
0.639	0.0145751	0.0209474	0.00947728	0.0056539	0.0056539	0.0133007	0.0056539	0.0120262
0.64	0.00310498	0.00692836	0.000556059	0.00437944	0.00820282	0.00183052	0.0056539	0.0273197
0.641	0.0133007	0.00310498	0.019673	0.0056539	-0.000718402	-0.00454178	0.00947728	0.0234963
0.642	0.0107517	0.0107517	-0.00709071	0.00820282	0.000556059	0.000556059	0.017124	0.0145751
0.643	0.0145751	0.0222219	0.0133007	0.00437944	0.00820282	-0.00709071	0.0120262	-0.00454178
0.644	0.0056539	0.00437944	0.0158496	0.00310498	0.000556059	0.00820282	0.00437944	0.0158496
0.645	0.0107517	0.0209474	0.00947728	0.0056539	0.000556059	-0.00709071	0.00947728	0.0222219
0.646	0.0158496	0.0107517	0.0056539	-0.00326732	-0.00199286	0.0133007	0.00310498	0.0158496
0.647	0.0120262	0.0158496	0.00692836	-0.00199286	0.0133007	-0.00326732	0.0145751	0.00947728
0.648	0.0158496	0.00310498	0.0107517	0.000556059	-0.00709071	-0.00326732	0.0209474	0.0247708
0.649	0.00947728	0.00820282	0.00947728	-0.00199286	0.00310498	0.00310498	-0.00326732	0.00310498
0.65	0.0120262	0.019673	0.0133007	0.0158496	0.00310498	0.00310498	0.0120262	0.0120262
0.651	0.0234963	0.0056539	0.00692836	-0.0147375	-0.00454178	-0.00963963	0.000556059	0.019673
0.652	0.0183985	0.0056539	0.00692836	0.00820282	-0.00199286	-0.0109141	0.0133007	0.0222219
0.653	0.00947728	0.0056539	0.0107517	0.0056539	0.00437944	-0.00836517	0.019673	0.0107517
0.654	0.0209474	0.017124	0.0158496	-0.0147375	0.00820282	0.00183052	0.0247708	0.0120262
0.655	0.0247708	0.00820282	0.0209474	-0.00454178	-0.000718402	-0.0147375	0.0056539	0.0222219
0.656	0.00437944	0.0107517	0.0158496	0.0107517	-0.00454178	0.00437944	0.0056539	0.0107517
0.657	0.00310498	-0.00199286	0.00947728	0.00437944	0.0133007	0.00692836	0.0056539	0.0056539
0.658	0.0120262	0.0133007	0.00310498	-0.00326732	-0.000718402	-0.00199286	0.00692836	0.0145751
0.659	0.00820282	0.0056539	0.0145751	0.00183052	0.0056539	-0.0109141	0.0209474	0.0183985
0.66	-0.000718402	0.00183052	0.0247708	0.0209474	0.0133007	0.00947728	0.00310498	0.0120262
0.661	0.019673	0.0056539	0.0183985	-0.00581625	-0.00199286	-0.00836517	0.0133007	0.017124
0.662	0.0234963	0.0107517	0.0056539	-0.013463	0.00310498	0.00692836	0.00820282	0.00820282
0.663	0.00437944	-0.00581625	0.0133007	-0.00709071	0.00310498	-0.00199286	0.0247708	0.0056539
0.664	0.00437944	0.0133007	0.0056539	0.017124	0.00947728	-0.00199286	0.0120262	0.00692836
0.665	0.0107517	0.00947728	0.00947728	0.0120262	-0.00581625	0.00947728	0.00692836	0.0222219
0.666	0.00947728	0.0209474	0.00820282	0.00947728	-0.000718402	0.017124	0.0107517	0.00310498
0.667	0.0158496	0.0107517	0.0209474	-0.00709071	0.00692836	-0.00454178	-0.00454178	0.017124
0.668	0.0133007	0.017124	0.0133007	0.00310498	0.0145751	0.00820282	0.017124	0.0133007
0.669	0.0145751	0.0145751	-0.00454178	0.000556059	-0.00199286	0.0056539	0.00947728	0.0234963
0.67	0.0107517	0.0056539	0.0158496	0.000556059	0.00183052	-0.0109141	0.0158496	0.00947728
0.671	0.019673	0.00820282	0.0056539	-0.0121885	0.000556059	0.017124	0.00820282	0.0183985
0.672	0.0158496	0.0056539	0.0145751	0.00183052	-0.000718402	-0.000718402	-0.0109141	0.017124
0.673	0.0375154	0.00692836	0.0158496	-0.000718402	0.0133007	0.00692836	0.0145751	0.0133007
0.674	0.0056539	0.000556059	0.0056539	0.00947728	0.0056539	0.00183052	0.017124	0.0145751
0.675	0.0133007	0.00820282	0.0222219	-0.00326732	0.0056539	0.0107517	0.0120262	0.0056539
0.676	0.0145751	0.0145751	0.0056539	-0.00454178	0.00947728	-0.000718402	0.0056539	0.00947728
0.677	0.0158496	0.00947728	0.0209474	0.000556059	0.0120262	0.0158496	0.0133007	0.0107517
0.678	0.0285942	0.0107517	0.00692836	-0.000718402	-0.0109141	0.00437944	0.0120262	0.00692836
0.679	0.0107517	0.00947728	0.0158496	0.00947728	0.00183052	-0.0109141	-0.000718402	0.0120262
0.68	0.00183052	-0.000718402	0.00947728	0.000556059	-0.00709071	0.00820282	0.0120262	0.0260453
0.681	0.0158496	0.017124	0.0234963	0.00820282	-0.00199286	0.0120262	0.00947728	0.017124
0.682	0.0056539	0.00947728	0.00947728	-0.00709071	0.0107517	-0.00836517	-0.00709071	0.0056539
0.683	0.0145751	0.0107517	0.00692836	-0.00326732	0.0133007	-0.000718402	0.0056539	0.0133007
0.684	0.0056539	0.0056539	0.00437944	-0.00709071	0.00183052	0.0145751	0.019673	0.0145751
0.685	0.019673	0.000556059	0.0145751	0.00437944	0.00183052	-0.00199286	0.0145751	0.0056539
0.686	0.0234963	0.0145751	0.0145751	0.00183052	0.0145751	0.000556059	0.00437944	0.00692836
0.687	0.0120262	0.0056539	0.0107517	-0.00326732	-0.00963963	0.0107517	0.0145751	0.00947728
0.688	0.0209474	0.0133007	-0.00581625	0.0056539	-0.0147375	-0.00454178	0.00692836	0.0273197
0.689	0.00947728	0.0107517	0.00692836	-0.00581625	0.00183052	0.0056539	0.0120262	0.0145751
0.69	0.0311431	0.00437944	0.00820282	-0.000718402	0.00183052	-0.00963963	0.00437944	0.0183985
0.691	0.000556059	0.0183985	0.0285942	-0.000718402	0.0133007	0.0056539	0.017124	0.0056539
0.692	0.00947728	-0.00326732	0.0298687	-0.0147375	0.0056539	0.00183052	-0.00199286	0.0120262
0.693	0.0145751	0.0107517	0.00947728	-0.00709071	0.00437944	0.00947728	0.0107517	0.019673
0.694	0.017124	0.0298687	0.0158496	0.00437944	0.00692836	0.0056539	0.00310498	0.0222219
0.695	0.019673	0.00947728	0.0107517	-0.000718402	-0.00709071	0.0056539	-0.000718402	0.0183985
0.696	0.0234963	0.00820282	0.0107517	0.00947728	0.000556059	-0.000718402	0.0234963	0.0234963
0.697	0.0145751	0.00692836	-0.00963963	-0.00454178	0.00437944	0.00310498	0.000556059	0.0247708
0.698	0.0120262	0.00947728	0.0133007	0.00692836	0.0056539	0.0158496	0.00310498	0.0183985
0.699	0.00947728	0.0209474	0.0145751	0.00183052	-0.00199286	0.0158496	0.017124	0.00692836
0.7	0.0234963	0.0145751	0.00947728	-0.00454178	0.0183985	0.00692836	0.0145751	0.0222219
0.701	0.00437944	0.0209474	0.0145751	0.00820282	0.0145751	0.00820282	0.00692836	0.0056539
0.702	0.0158496	0.00437944	0.0056539	0.000556059	0.00183052	-0.00454178	0.0158496	0.0133007
0.703	0.0222219	0.0056539	0.0209474	0.00692836	0.00947728	-0.000718402	0.00947728	0.0260453
0.704	0.0133007	0.0056539	0.00437944	0.0120262	-0.000718402	-0.0147375	0.0158496	0.0145751
0.705	0.0056539	0.0145751	0.0133007	-0.00836517	0.0183985	0.00692836	0.0145751	0.0183985
0.706	0.0158496	0.0183985	0.0120262	-0.00326732	-0.00199286	0.00310498	0.0183985	0.0133007
0.707	0.00947728	0.0133007	0.0158496	-0.00963963	0.0133007	0.00310498	0.0158496	0.0145751
0.708	0.0158496	0.017124	0.019673	-0.00581625	0.0107517	0.00947728	0.0133007	0.0133007
0.709	0.017124	-0.00326732	0.00183052	0.00820282	0.0056539	0.00437944	0.0056539	0.0234963
0.71	0.0158496	0.0107517	0.00947728	0.0056539	0.00692836	-0.00963963	0.0120262	0.0107517
0.711	0.0222219	0.0183985	0.019673	-0.00836517	-0.00963963	-0.00199286	0.00947728	0.0145751
0.712	0.0145751	0.0260453	0.00692836	0.0056539	0.00947728	0.0209474	0.00692836	0.017124
0.713	0.0145751	0.0107517	0.0133007	0.00437944	-0.00326732	0.0183985	0.00947728	0.017124
0.714	0.0349665	0.0158496	0.0120262	0.00437944	0.00692836	0.0056539	0.0133007	0.0133007
0.715	0.0209474	0.00947728	0.017124	0.0222219	-0.00454178	-0.00199286	0.000556059	0.0234963
0.716	0.017124	0.0183985	0.0209474	-0.00581625	0.00692836	0.00310498	0.0145751	0.00437944
0.717	0.0107517	0.0158496	0.0145751	-0.00581625	0.00692836	-0.000718402	0.0107517	0.0120262
0.718	0.0145751	0.0209474	0.0056539	0.0145751	0.0145751	0.0056539	0.0120262	0.0298687
0.719	0.0158496	0.0183985	0.00947728	-0.00326732	0.00310498	0.0145751	0.0260453	0.0247708
0.72	0.0107517	-0.00454178	0.0133007	0.000556059	0.0133007	0.00310498	0.00692836	0.0133007
0.721	0.0285942	0.0158496	0.0209474	0.0107517	0.0273197	0.00692836	0.00947728	0.0107517
0.722	0.0209474	0.0133007	0.0209474	-0.000718402	-0.000718402	0.000556059	0.0107517	0.0107517
0.723	0.017124	0.00437944	0.019673	-0.00199286	0.0056539	-0.00454178	0.0209474	0.00692836
0.724	0.0145751	0.00820282	0.017124	0.017124	0.00310498	0.0158496	0.000556059	0.0273197
0.725	0.0133007	0.0158496	0.0056539	0.0120262	0.00183052	0.00692836	0.0183985	0.0273197
0.726	0.019673	0.00820282	0.00310498	-0.00709071	0.0120262	0.00692836	0.017124	0.0145751
0.727	0.0247708	0.0222219	0.0209474	0.0056539	0.0056539	-0.0109141	0.0107517	0.0285942
0.728	0.0247708	0.019673	0.00947728	0.0183985	0.0120262	-0.00454178	-0.000718402	0.00947728
0.729	0.0107517	0.00183052	0.00692836	-0.00326732	0.0107517	0.00820282	-0.00199286	0.0234963
0.73	0.0145751	0.0145751	0.0145751	0.00437944	0.0133007	0.00947728	0.0298687	0.0133007
0.731	0.0234963	0.0183985	0.0145751	0.0056539	0.0145751	0.019673	0.00947728	0.0145751
0.732	0.0120262	0.00947728	0.0133007	0.0145751	0.00820282	-0.00454178	0.00437944	0.00820282
0.733	0.0285942	0.0158496	0.0145751	0.0056539	0.0260453	-0.00836517	0.0107517	0.000556059
0.734	0.0145751	0.000556059	0.0209474	0.00310498	0.0056539	0.0120262	0.0145751	0.0107517
0.735	0.0234963	0.0120262	0.00437944	0.000556059	0.0107517	-0.00709071	0.00437944	0.0234963
0.736	0.0158496	0.0158496	0.0209474	0.00692836	0.0145751	-0.00454178	0.0107517	0.00820282
0.737	0.0120262	0.0273197	0.0247708	-0.00963963	-0.00581625	0.0145751	0.00692836	0.0145751
0.738	0.0133007	0.0133007	0.00947728	0.0107517	0.00947728	-0.00199286	0.0133007	0.0145751
0.739	0.0209474	0.0120262	0.0145751	0.0107517	0.000556059	0.00437944	0.0120262	0.00947728
0.74	0.0133007	0.0247708	0.00310498	0.00692836	0.0234963	0.00183052	0.00692836	0.0120262
0.741	0.0145751	0.00820282	0.0222219	0.0120262	0.00310498	0.00692836	0.0145751	0.0133007
0.742	0.0145751	0.0145751	0.0120262	0.0133007	0.0056539	0.00692836	0.0158496	0.0298687
0.743	0.0158496	0.0056539	0.00692836	0.0120262	0.0120262	0.00947728	0.00437944	0.0234963
0.744	0.0145751	0.0158496	0.0183985	0.0056539	0.0120262	0.0133007	0.0107517	0.0247708
0.745	0.0056539	0.00310498	0.00183052	0.0133007	0.019673	0.0158496	0.0056539	0.0222219
0.746	0.0133007	0.0209474	0.0133007	0.00310498	0.00310498	-0.00963963	0.00692836	0.0311431
0.747	0.00310498	0.0273197	0.0145751	0.0133007	0.0133007	0.0145751	0.0183985	0.0158496
0.748	0.00947728	0.0145751	0.0247708	0.00820282	0.00820282	0.0133007	0.0209474	0.00437944
0.749	0.0158496	0.00947728	0.0107517	0.00692836	0.0056539	0.0056539	-0.00836517	0.0222219
0.75	0.0056539	0.0285942	0.0183985	0.017124	0.00692836	0.0107517	0.017124	0.0120262
0.751	0.0145751	0.019673	0.00947728	-0.00454178	0.0107517	0.00692836	0.0145751	0.00947728
0.752	0.0234963	0.000556059	0.019673	-0.00581625	0.00692836	0.0209474	0.0260453	0.0120262
0.753	0.0133007	0.0234963	0.0145751	0.0145751	0.00437944	0.0133007	0.0145751	0.0183985
0.754	0.0209474	0.000556059	0.0120262	0.0056539	0.0158496	0.00310498	0.00947728	0.0209474
0.755	0.0234963	0.00692836	0.0158496	0.0133007	0.0133007	-0.00326732	0.0056539	0.0158496
0.756	0.00947728	0.0133007	0.0260453	-0.00326732	0.00437944	0.0056539	0.0145751	0.036241
0.757	0.00947728	0.0133007	0.00947728	0.0145751	0.00820282	0.0120262	0.0133007	0.0183985
0.758	0.0311431	0.00947728	0.0413388	0.00437944	0.017124	-0.00326732	0.00947728	0.0107517
0.759	0.0133007	0.017124	0.00692836	0.00692836	0.017124	0.00310498	0.0183985	0.0107517
0.76	0.019673	0.0145751	0.00947728	0.0056539	-0.00581625	0.00437944	0.0158496	0.0183985
0.761	0.0056539	0.0145751	0.0120262	0.019673	0.017124	-0.000718402	0.0209474	0.00183052
0.762	0.0247708	0.0222219	0.00692836	-0.00454178	0.00692836	0.00947728	0.0209474	0.0120262
0.763	0.0158496	0.0158496	0.00437944	0.0158496	-0.0121885	0.0133007	0.00820282	0.017124
0.764	0.0145751	0.0158496	0.0234963	0.00310498	0.017124	0.000556059	0.0158496	0.0133007
0.765	0.019673	0.00183052	0.0158496	0.019673	0.0158496	-0.00581625	0.0183985	0.0183985
0.766	0.017124	0.0107517	0.00947728	0.00310498	0.0247708	0.000556059	0.017124	0.0234963
0.767	0.0145751	0.00437944	0.017124	0.00692836	0.0133007	0.000556059	0.0107517	0.0260453
0.768	0.0158496	0.0298687	0.0222219	0.00310498	0.0056539	0.00437944	0.0120262	0.0133007
0.769	0.0183985	0.0056539	0.00947728	0.017124	0.0273197	0.00437944	0.0158496	0.0183985
0.77	-0.00199286	0.0247708	0.0260453	-0.00709071	0.00183052	-0.000718402	0.0234963	0.0120262
0.771	0.0247708	0.017124	-0.00581625	0.0107517	-0.00199286	0.0107517	0.019673	0.0273197
0.772	0.00820282	0.00820282	0.0158496	0.00947728	0.0133007	-0.000718402	0.0056539	0.0247708
0.773	0.00692836	0.00947728	0.019673	0.00310498	0.0133007	0.0133007	0.017124	0.0056539
0.774	0.0209474	0.00947728	0.00692836	0.0133007	0.0107517	-0.000718402	0.00820282	0.00437944
0.775	0.0209474	0.017124	0.0209474	0.0056539	0.0183985	0.0145751	0.0298687	0.0183985
0.776	0.00820282	0.0145751	0.0183985	0.0145751	0.0107517	0.0107517	0.0158496	0.0209474
0.777	0.0234963	0.00947728	0.0158496	0.00310498	0.017124	-0.00963963	-0.00199286	0.0133007
0.778	0.0145751	0.0183985	0.0234963	0.0056539	-0.00199286	0.0107517	0.0107517	0.0234963
0.779	0.00692836	-0.00454178	0.000556059	0.0056539	0.0145751	-0.000718402	0.0056539	0.0120262
0.78	0.00820282	0.0107517	0.0222219	0.0107517	0.0209474	0.00820282	-0.00199286	0.0133007
0.781	0.0234963	0.0247708	0.0107517	0.00947728	0.0056539	0.00692836	0.00692836	0.019673
0.782	0.00947728	0.00947728	0.0107517	-0.00326732	0.00947728	0.0145751	0.0183985	0.0133007
0.783	0.017124	0.0145751	0.0247708	0.0145751	0.00437944	0.0056539	0.00692836	0.0464367
0.784	0.0133007	0.017124	0.0056539	0.0107517	0.00692836	0.0222219	0.00947728	0.0158496
0.785	0.00947728	0.0145751	0.0311431	0.0056539	0.0158496	0.0056539	0.017124	0.0158496
0.786	0.00820282	0.0107517	0.0107517	0.0056539	0.0107517	0.000556059	0.0183985	0.0158496
0.787	0.0145751	0.0145751	0.017124	0.0234963	0.00820282	0.0145751	0.0107517	0.0260453
0.788	0.0247708	0.019673	0.0209474	-0.00199286	0.0145751	0.0145751	0.0107517	0.0120262
0.789	0.00183052	0.0133007	0.019673	0.000556059	0.00820282	0.00947728	0.0209474	0.0209474
0.79	0.0234963	0.0273197	0.00437944	0.00820282	0.0145751	0.00310498	0.000556059	0.0222219
0.791	0.0209474	0.0158496	0.0145751	0.00820282	0.0145751	0.00947728	0.0209474	0.0209474
0.792	0.0056539	0.00947728	0.0183985	0.0056539	0.0285942	0.0247708	0.019673	0.0183985
0.793	0.0234963	0.0234963	0.0260453	0.0234963	0.00692836	0.0107517	0.0133007	0.0375154
0.794	0.0120262	0.00947728	0.0120262	0.00692836	0.0107517	-0.00326732	0.0247708	0.0273197
0.795	0.0183985	0.0120262	0.019673	0.0107517	0.00310498	0.0056539	0.0145751	0.0209474
0.796	0.00947728	0.0234963	0.019673	0.0133007	0.017124	0.00820282	0.0209474	0.017124
0.797	0.0260453	0.0107517	0.0158496	0.000556059	0.0222219	0.0158496	0.0158496	0.0247708
0.798	0.00820282	0.0183985	0.0260453	0.0260453	0.00820282	0.0260453	0.0158496	0.0260453
0.799	0.0183985	0.0145751	0.0209474	0.000556059	0.0183985	0.0158496	0.0247708	0.0247708
0.8	0.0298687	0.0056539	0.0222219	0.00310498	0.0107517	0.00947728	0.019673	0.0273197
0.801	0.0133007	0.0298687	0.00947728	0.0056539	0.019673	0.0158496	0.0247708	0.0375154
0.802	0.0311431	0.00183052	0.0298687	0.0209474	0.0107517	0.0107517	0.0158496	0.0311431
0.803	0.0158496	0.0183985	0.0222219	0.0133007	0.0183985	0.0158496	0.0260453	0.0285942
0.804	0.00947728	0.0234963	0.0145751	0.00820282	0.0056539	-0.00326732	0.0222219	0.0133007
0.805	0.00947728	0.00310498	0.0247708	0.0145751	0.00820282	0.0145751	0.0133007	0.0209474
0.806	0.0209474	0.0120262	0.0260453	0.00820282	0.00947728	0.019673	0.000556059	0.019673
0.807	0.0209474	0.0183985	0.0273197	0.00947728	0.0145751	0.00947728	0.0234963	0.0285942
0.808	0.0209474	0.0158496	0.0107517	0.0183985	0.000556059	0.0183985	0.0273197	0.019673
0.809	0.00437944	0.0209474	0.0260453	0.0158496	0.0209474	0.0056539	0.0183985	0.0247708
0.81	0.0107517	0.0273197	0.0387899	0.00947728	0.0183985	0.0209474	0.0247708	0.0247708
0.811	0.0183985	0.0234963	0.0260453	0.00947728	0.0298687	0.0133007	0.0285942	0.0145751
0.812	0.0298687	0.00692836	0.0222219	0.0120262	0.00437944	0.0133007	0.0234963	0.0133007
0.813	0.0145751	0.00820282	0.0133007	0.0158496	0.0107517	0.000556059	0.017124	0.017124
0.814	0.0222219	0.0145751	0.0260453	0.0247708	0.0120262	0.0133007	0.0209474	0.0273197
0.815	0.0056539	0.0145751	0.00947728	0.0158496	0.0133007	0.0145751	0.0183985	0.00692836
0.816	0.00692836	0.0222219	0.0158496	0.0145751	0.017124	0.00183052	0.0247708	0.0247708
0.817	0.0222219	0.0120262	0.0273197	0.0056539	0.0222219	0.00947728	0.0209474	0.017124
0.818	0.0209474	0.0120262	0.033692	0.0056539	0.019673	0.0120262	0.0158496	0.017124
0.819	0.0209474	0.0183985	0.0209474	-0.00326732	0.0145751	0.00310498	0.0107517	0.00692836
0.82	0.00310498	0.00947728	0.0222219	0.0056539	0.0120262	0.00310498	0.0133007	0.0260453
0.821	0.0209474	0.0311431	0.0260453	0.017124	0.0145751	0.00437944	0.0145751	0.0209474
0.822	0.0260453	0.0120262	0.0183985	0.000556059	0.0183985	0.0145751	0.0158496	0.0133007
0.823	0.0056539	0.0120262	0.0260453	0.0247708	0.00947728	0.0120262	0.00820282	0.019673
0.824	0.0107517	0.0145751	0.0324176	0.00947728	0.0158496	0.0133007	0.0209474	0.0209474
0.825	0.017124	0.000556059	0.0426133	0.0183985	0.0056539	-0.000718402	0.0056539	0.0311431
0.826	0.00820282	0.0158496	0.0298687	0.0209474	0.0234963	0.00310498	0.0107517	0.0158496
0.827	0.017124	0.0298687	0.0209474	0.0133007	0.017124	0.017124	0.0222219	0.0107517
0.828	0.0056539	0.017124	0.0209474	0.00692836	0.017124	0.017124	0.0145751	0.0183985
0.829	0.0260453	0.0247708	0.0260453	0.0145751	0.0145751	-0.000718402	0.0209474	0.0158496
0.83	0.0260453	0.0260453	0.0209474	0.0260453	0.000556059	0.0158496	0.0056539	0.0158496
0.831	0.0145751	0.0234963	0.0145751	0.019673	0.00692836	0.0107517	0.0298687	0.0145751
0.832	0.0183985	0.0120262	0.0311431	0.00692836	0.0222219	-0.00326732	0.00820282	0.00947728
0.833	0.0158496	0.0247708	0.0438877	0.00820282	0.0056539	0.00947728	0.0133007	0.0311431
0.834	0.0183985	0.0133007	0.0413388	0.0209474	0.000556059	-0.00199286	0.0133007	0.0158496
0.835	0.0107517	0.033692	0.0247708	0.00692836	0.033692	0.0183985	0.0133007	0.0145751
0.836	0.0107517	0.0209474	0.0234963	0.0133007	0.0222219	-0.00199286	0.0145751	0.0056539
0.837	0.0133007	0.019673	0.0311431	0.0107517	0.00947728	0.0133007	0.0209474	0.0158496
0.838	0.0107517	0.0247708	0.0145751	0.0145751	0.0209474	0.00947728	0.0183985	0.0285942
0.839	0.0209474	0.019673	0.0298687	0.0133007	0.00183052	0.000556059	0.00437944	0.0247708
0.84	0.0145751	0.0158496	0.0247708	0.017124	0.0107517	-0.000718402	0.00820282	0.00947728
0.841	0.00437944	0.0247708	0.0209474	0.00183052	0.017124	0.0158496	0.00692836	0.0285942
0.842	0.0273197	0.0260453	0.0260453	0.00820282	0.0183985	0.0056539	0.019673	0.0234963
0.843	0.0158496	0.019673	0.036241	0.00692836	0.00183052	0.00947728	0.0209474	0.033692
0.844	0.0145751	0.0209474	0.0413388	0.0158496	0.0234963	0.0133007	-0.00454178	0.00820282
0.845	0.0145751	0.0247708	0.0222219	0.0145751	0.0107517	0.00820282	0.017124	0.00692836
0.846	0.0158496	0.0145751	-0.0109141	0.0209474	0.00947728	0.0158496	0.0158496	0.0209474
0.847	0.0222219	0.0387899	0.0209474	0.00183052	0.0107517	-0.00836517	0.000556059	0.0273197
0.848	0.00183052	0.017124	0.0285942	0.0209474	0.00820282	0.000556059	0.0120262	0.0298687
0.849	0.033692	0.0247708	0.0222219	0.0107517	0.0107517	0.0107517	0.0120262	0.0209474
0.85	0.0056539	0.0133007	0.0158496	-0.000718402	0.0247708	0.0133007	0.0107517	0.00820282
0.851	0.0209474	0.0387899	0.0247708	0.0120262	0.00692836	0.00183052	0.017124	0.0273197
0.852	0.017124	0.036241	0.0349665	0.0209474	0.0107517	0.00310498	0.000556059	0.0183985
0.853	0.0260453	0.019673	0.0145751	-0.00326732	0.00947728	0.0120262	0.017124	0.0260453
0.854	0.00692836	0.0158496	0.0234963	0.0056539	0.0107517	0.017124	0.0298687	0.019673
0.855	0.00947728	0.0234963	0.0311431	0.0056539	0.00692836	-0.000718402	0.0107517	0.0056539
0.856	0.0133007	0.0209474	0.0247708	0.00310498	0.0133007	0.00692836	0.017124	0.017124
0.857	0.0298687	0.00947728	0.0349665	0.0145751	0.0133007	0.017124	-0.00581625	0.0234963
0.858	0.0183985	0.019673	0.0209474	0.0183985	0.00947728	0.0145751	0.00947728	0.0158496
0.859	0.00820282	0.0234963	0.019673	0.017124	0.0145751	0.000556059	0.017124	0.0133007
0.86	0.0222219	0.0247708	0.0285942	0.00437944	0.0145751	0.00692836	0.0209474	0.0260453
0.861	0.0158496	0.0158496	0.0209474	0.0056539	0.0183985	0.0120262	0.00692836	0.017124
0.862	0.017124	0.00692836	0.0133007	0.000556059	0.00947728	0.0056539	0.0145751	0.0133007
0.863	0.00947728	0.0234963	0.0107517	0.0158496	0.00947728	0.0107517	0.0247708	0.0120262
0.864	0.017124	0.0145751	0.0107517	0.0145751	0.0120262	0.00947728	0.0183985	0.0120262
0.865	0.0260453	0.0260453	0.00947728	-0.000718402	0.00310498	0.00820282	0.0120262	0.0145751
0.866	0.0209474	0.019673	0.0349665	-0.000718402	0.0260453	0.000556059	0.0222219	-0.00454178
0.867	0.00947728	0.0133007	0.0298687	0.0056539	0.0107517	0.00692836	0.019673	0.0234963
0.868	0.00947728	0.0158496	0.017124	0.00947728	-0.00326732	0.0145751	0.017124	0.00692836
0.869	0.0133007	0.0158496	0.0247708	0.0234963	0.00947728	0.017124	0.0222219	0.0209474
0.87	0.019673	0.0209474	0.017124	0.0120262	0.00437944	0.00947728	0.0209474	0.0260453
0.871	0.0133007	0.0273197	0.019673	0.0056539	0.0145751	0.000556059	0.0107517	0.0133007
0.872	0.0209474	0.017124	0.0120262	0.0133007	0.00437944	0.00692836	0.017124	0.0145751
0.873	0.0260453	0.0158496	0.0209474	0.0056539	0.00437944	0.00692836	0.0209474	0.0158496
0.874	0.0120262	0.0183985	0.00820282	0.017124	-0.00326732	0.0260453	0.00947728	0.0247708
0.875	0.0145751	0.00692836	0.0145751	0.00947728	0.0133007	0.0183985	0.0158496	0.00820282
0.876	0.0158496	0.0158496	0.0273197	0.0145751	0.017124	0.00947728	0.0158496	0.0298687
0.877	0.0133007	0.017124	0.0209474	0.00310498	0.00692836	0.00692836	0.000556059	0.019673
0.878	0.0234963	0.0209474	0.0209474	0.0145751	0.0120262	0.0056539	0.0260453	0.0183985
0.879	0.0120262	0.0145751	0.0324176	0.00947728	0.00820282	-0.00199286	0.017124	0.0183985
0.88	0.0183985	0.0133007	0.0133007	0.0107517	0.00692836	0.019673	0.00820282	0.0234963
0.881	0.0145751	0.0209474	0.0234963	-0.00709071	0.00947728	0.0107517	0.0145751	0.00692836
0.882	0.0120262	0.0145751	0.0260453	-0.00326732	-0.0109141	0.0209474	0.0145751	0.0298687
0.883	0.0209474	0.0133007	0.00947728	0.000556059	0.00310498	0.0107517	0.017124	0.017124
0.884	0.0209474	0.017124	0.0209474	0.017124	0.00183052	0.00310498	-0.00326732	0.0209474
0.885	0.00310498	0.017124	0.0222219	-0.00454178	0.0209474	0.0120262	0.0133007	0.0145751
0.886	0.017124	0.0183985	0.0145751	0.0222219	-0.000718402	0.00310498	0.0133007	0.0234963
0.887	0.0234963	0.00820282	0.0145751	0.0133007	0.0056539	0.0273197	0.0285942	0.0209474
0.888	0.0158496	0.0260453	0.0209474	0.0145751	-0.00326732	0.0145751	0.0158496	0.0107517
0.889	0.019673	0.0273197	0.0234963	0.0145751	0.017124	0.0107517	0.0209474	0.0273197
0.89	0.0145751	0.0056539	0.0133007	-0.000718402	0.00310498	0.00947728	-0.00454178	0.0145751
0.891	-0.000718402	0.0133007	0.0145751	0.00692836	0.00947728	0.0273197	0.0183985	0.0285942
0.892	0.00183052	0.0311431	0.0145751	0.00692836	0.00947728	0.0133007	0.00820282	0.00310498
0.893	0.0133007	0.0056539	0.0247708	0.019673	0.00947728	0.0107517	0.0209474	0.0056539
0.894	0.0311431	0.0183985	0.017124	0.0247708	-0.000718402	0.0145751	0.0145751	0.0387899
0.895	0.0158496	0.019673	0.0247708	0.000556059	0.00820282	0.0183985	0.0209474	0.0209474
0.896	0.0222219	0.033692	0.0298687	0.0107517	0.0158496	-0.00454178	0.017124	0.017124
0.897	0.0209474	0.000556059	0.00437944	0.00437944	-0.00963963	0.00820282	0.0056539	0.0209474
0.898	0.00947728	0.019673	0.00947728	0.0222219	0.00692836	0.0133007	0.0158496	0.0183985
0.899	0.0133007	0.0222219	0.0209474	0.00183052	0.00437944	-0.000718402	0.0107517	0.0209474
0.9	0.017124	0.017124	0.0183985	0.00310498	0.00947728	0.0056539	0.019673	0.0273197
0.901	0.0222219	0.00947728	0.0107517	0.017124	0.0133007	0.0056539	0.0107517	0.017124
0.902	0.00947728	0.0260453	0.033692	0.0145751	0.0107517	-0.00326732	0.0183985	0.019673
0.903	0.00820282	0.0158496	0.0056539	0.00820282	-0.00326732	-0.00454178	-0.000718402	0.00947728
0.904	0.00947728	0.0209474	0.0158496	0.000556059	0.00820282	0.0145751	0.0209474	0.0273197
0.905	0.017124	0.0183985	0.0183985	0.00310498	0.0056539	0.00437944	0.0158496	0.0260453
0.906	0.0056539	0.017124	0.0311431	0.00820282	0.0056539	0.017124	0.0145751	0.033692
0.907	0.00947728	0.0145751	0.0209474	0.00310498	0.00183052	0.0107517	0.0120262	0.0222219
0.908	0.0107517	0.017124	0.0158496	0.00310498	0.0056539	0.0183985	0.0107517	0.0145751
0.909	0.0145751	0.0234963	0.019673	0.000556059	0.0222219	-0.00454178	0.0145751	0.0133007
0.91	0.0183985	0.0056539	0.0183985	0.0107517	0.00437944	0.017124	0.00310498	0.0209474
0.911	0.0209474	-0.00199286	-0.000718402	0.000556059	0.00183052	0.0145751	0.019673	0.00820282
0.912	0.00310498	0.0209474	0.0209474	-0.00581625	0.0107517	-0.00454178	0.0120262	0.0209474
0.913	0.0413388	0.0145751	0.0260453	0.00820282	0.0158496	0.033692	0.0387899	0.0387899
0.914	0.0107517	0.019673	0.0183985	0.00820282	0.0247708	0.0234963	0.0120262	0.00692836
0.915	0.00692836	0.000556059	0.0158496	0.00437944	0.0247708	0.0183985	0.0133007	0.0438877
0.916	0.0120262	0.00947728	0.0158496	0.0158496	0.00947728	0.017124	0.019673	0.0311431
0.917	0.00310498	0.0145751	0.0183985	0.00437944	0.00437944	0.0209474	0.0298687	0.017124
0.918	0.0234963	0.017124	0.0260453	0.0056539	0.000556059	0.0183985	0.0234963	0.0273197
0.919	0.019673	0.0107517	0.0247708	0.000556059	0.00692836	-0.00581625	0.0183985	0.0234963
0.92	0.0133007	0.0056539	0.0120262	0.00947728	0.0120262	0.017124	0.0107517	0.017124
0.921	0.0298687	0.019673	0.00947728	0.00692836	-0.00454178	0.0158496	0.0209474	0.0273197
0.922	0.0183985	0.0247708	0.0273197	0.0107517	0.017124	0.00820282	0.0133007	0.0247708
0.923	0.0120262	0.0056539	0.00947728	-0.00454178	0.00310498	0.0107517	0.0056539	0.0285942
0.924	0.0133007	0.0183985	0.0158496	-0.00454178	0.0260453	0.0158496	0.0209474	0.0260453
0.925	0.0120262	0.0145751	0.0183985	0.0145751	0.0133007	0.0107517	0.0209474	0.017124
0.926	0.017124	0.0056539	0.0273197	0.0209474	-0.00963963	0.00692836	0.00310498	0.0120262
0.927	0.00947728	0.0234963	0.0107517	0.00692836	-0.000718402	0.0324176	0.0234963	0.0298687
0.928	0.0158496	0.00820282	0.00437944	-0.000718402	0.00692836	0.0158496	0.0247708	0.0158496
0.929	0.017124	0.0145751	0.0209474	0.0183985	0.00820282	0.00947728	-0.00199286	0.0247708
0.93	0.0222219	0.0145751	0.0145751	-0.000718402	-0.00454178	0.0107517	-0.00199286	0.0209474
0.931	0.0145751	0.00692836	0.017124	0.0158496	0.00183052	0.00437944	0.0209474	0.017124
0.932	0.0145751	0.0209474	0.0311431	-0.00326732	0.0107517	0.00692836	0.0145751	0.019673
0.933	0.0120262	0.017124	0.0158496	-0.000718402	0.017124	0.017124	0.0234963	0.0247708
0.934	0.00820282	0.0120262	0.0145751	0.0133007	0.019673	0.0260453	0.0158496	0.0234963
0.935	0.0145751	-0.000718402	0.017124	0.017124	0.0056539	0.00183052	0.00947728	0.0145751
0.936	0.0209474	0.0120262	0.0324176	0.00183052	0.00947728	0.0133007	0.0133007	0.00947728
0.937	0.0222219	0.0209474	0.0209474	0.0107517	0.000556059	0.00947728	0.0209474	0.0234963
0.938	0.00310498	0.0209474	0.0158496	0.0158496	0.0056539	0.00310498	0.0209474	0.00692836
0.939	0.0107517	-0.00454178	0.0056539	0.00692836	-0.00454178	0.00692836	0.0056539	0.0349665
0.94	0.0234963	0.00692836	0.0145751	0.0056539	0.0133007	0.019673	0.000556059	0.0183985
0.941	-0.000718402	-0.00326732	0.0120262	0.000556059	0.0133007	0.017124	0.0056539	0.0107517
0.942	0.0056539	0.0145751	0.0183985	0.0145751	0.00947728	-0.00326732	0.019673	0.0145751
0.943	0.0145751	0.0209474	0.00437944	0.0056539	0.00820282	0.0120262	-0.000718402	0.033692
0.944	0.00692836	0.00820282	0.0056539	0.00820282	0.00820282	0.0273197	0.00310498	0.0183985
0.945	-0.00454178	0.019673	0.0260453	-0.00836517	0.0158496	0.0158496	0.0133007	0.0247708
0.946	0.0234963	-0.00454178	0.0107517	0.0145751	-0.0109141	0.00820282	0.0120262	0.00947728
0.947	0.00947728	0.0209474	0.0056539	0.0056539	0.00310498	0.0273197	0.0222219	0.0145751
0.948	0.0133007	0.00692836	0.0234963	0.0145751	0.0133007	-0.000718402	0.0209474	0.0234963
0.949	0.0209474	0.00310498	0.0133007	0.00310498	0.0120262	0.0120262	0.0234963	0.0222219
0.95	0.00947728	0.0234963	0.0260453	0.0133007	0.00692836	0.0234963	0.0247708	0.0247708
0.951	0.00310498	0.0158496	0.0247708	-0.00963963	0.000556059	0.0107517	0.019673	0.0209474
0.952	0.0209474	0.0285942	0.0120262	0.0145751	0.00692836	0.00820282	0.0145751	0.017124
0.953	0.0209474	-0.000718402	0.0209474	-0.00199286	0.019673	0.0120262	0.0133007	0.0107517
0.954	0.0158496	0.0145751	-0.00326732	0.000556059	0.0183985	0.0222219	0.0158496	0.0298687
0.955	0.0056539	0.00692836	0.0183985	0.00820282	-0.000718402	0.0107517	0.0158496	0.0133007
0.956	0.0158496	0.00183052	0.00947728	-0.00581625	0.0209474	0.0107517	0.0133007	0.036241
0.957	0.00947728	0.0285942	0.0183985	0.00310498	0.0056539	0.00183052	0.0247708	0.017124
0.958	0.0133007	0.00947728	0.0120262	0.0158496	0.0145751	0.00692836	0.0234963	0.0133007
0.959	0.00820282	0.0209474	0.0145751	0.00692836	0.00310498	0.0260453	0.00947728	0.0426133
0.96	0.0120262	0.0158496	0.0145751	0.00820282	0.0056539	0.0056539	0.00947728	0.019673
0.961	0.017124	0.0133007	0.0273197	0.00692836	0.0107517	0.0183985	0.0273197	0.0145751
0.962	0.0120262	0.00820282	0.0209474	0.00820282	0.00437944	0.0056539	0.00947728	0.0260453
0.963	0.0183985	0.0158496	0.0209474	-0.00454178	0.00692836	0.000556059	0.0133007	0.0247708
0.964	0.0056539	0.0120262	0.0133007	0.0183985	0.00437944	0.0145751	0.019673	0.0311431
0.965	0.0158496	0.0133007	0.0145751	0.00692836	0.00310498	0.00820282	0.00820282	0.0247708
0.966	0.0133007	0.0056539	0.0285942	0.0056539	0.00820282	-0.00199286	0.0349665	0.0234963
0.967	0.00692836	0.00947728	0.0247708	0.0120262	0.0234963	0.00183052	0.0234963	0.019673
0.968	0.0133007	0.017124	0.0234963	0.00310498	0.0120262	0.0183985	0.017124	0.0234963
0.969	0.0247708	0.0158496	0.0234963	0.00310498	0.0120262	0.000556059	0.00820282	0.019673
0.97	-0.00199286	0.0145751	0.00437944	0.0234963	0.00820282	0.0133007	0.00692836	0.0298687
0.971	0.0145751	0.019673	0.017124	0.00820282	0.00310498	0.00947728	0.0285942	0.0260453
0.972	0.017124	0.0209474	0.0145751	-0.00326732	0.00947728	0.017124	0.0273197	0.0247708
0.973	0.0145751	0.0056539	0.019673	0.0183985	0.000556059	-0.00581625	0.000556059	0.0209474
0.974	0.00947728	0.0234963	0.00947728	0.0133007	0.0120262	0.0133007	0.0260453	0.0260453
0.975	0.0183985	-0.00199286	0.0260453	0.00692836	0.0056539	0.0158496	0.0209474	0.0273197
0.976	0.00692836	0.017124	0.0056539	0.0056539	0.0120262	0.0145751	0.00947728	0.0234963
0.977	0.0222219	0.0222219	0.0145751	0.00947728	0.00183052	0.0107517	0.0133007	0.0209474
0.978	0.00820282	0.00692836	0.017124	0.00820282	0.00947728	0.0120262	0.017124	0.0260453
0.979	0.017124	0.00310498	0.0234963	-0.000718402	0.0107517	0.00183052	0.0056539	0.0145751
0.98	0.0145751	0.0158496	0.0209474	-0.00326732	0.00183052	0.00947728	0.0145751	0.019673
0.981	0.0107517	0.00183052	0.017124	0.0145751	0.0234963	0.0107517	-0.00326732	0.0349665
0.982	0.0158496	0.0145751	0.0209474	0.0145751	0.0120262	0.0222219	0.0145751	0.0234963
0.983	0.0107517	0.0145751	0.0120262	0.0145751	0.0133007	0.00183052	0.0145751	0.0133007
0.984	0.00820282	0.0145751	0.0273197	0.00820282	-0.000718402	0.00947728	0.0056539	0.0349665
0.985	0.00437944	0.019673	0.0158496	0.017124	-0.000718402	0.00947728	0.0120262	0.0324176
0.986	0.00820282	0.017124	0.00947728	0.00947728	0.017124	0.0145751	0.00947728	0.0260453
0.987	0.0234963	0.0107517	0.0158496	0.0145751	0.0133007	0.0107517	0.0209474	0.0324176
0.988	0.0056539	0.00947728	0.00692836	0.0056539	0.00947728	0.00692836	0.017124	0.0298687
0.989	0.0158496	0.000556059	0.0222219	0.00820282	0.0145751	0.0145751	0.0158496	0.0298687
0.99	0.019673	0.0209474	0.017124	0.0107517	0.00947728	0.0056539	0.0273197	0.0183985
0.991	0.0133007	0.0209474	0.017124	0.00183052	0.0056539	0.0158496	0.0260453	0.0222219
0.992	0.00692836	0.0222219	0.019673	0.0183985	-0.00454178	0.0234963	0.017124	0.0298687
0.993	0.019673	0.00183052	0.0298687	-0.000718402	0.0056539	0.0145751	0.036241	0.0183985
0.994	0.0158496	0.017124	0.017124	0.00692836	0.00310498	0.0247708	0.00692836	0.0056539
0.995	0.0056539	0.0056539	0.0311431	0.000556059	0.0273197	0.00947728	0.0145751	0.0387899
0.996	0.0145751	0.0145751	0.00947728	0.017124	-0.00326732	0.000556059	0.033692	0.0260453
0.997	0.0120262	0.0285942	0.0158496	0.0145751	0.0158496	0.0158496	0.0209474	0.0260453
0.998	0.00947728	0.000556059	0.0158496	0.0145751	0.0120262	0.0056539	0.0145751	0.0247708
0.999	0.0234963	0.0209474	0.0285942	0.0183985	0.000556059	0.017124	0.0247708	0.0120262
1	0.0133007	0.0133007	0.0183985	-0.00199286	0.00183052	0.0158496	0.0222219	0.0145751
1.001	0.000556059	0.0120262	0.019673	0.0056539	0.000556059	0.0107517	0.0247708	0.0298687
1.002	0.0209474	-0.00454178	0.00310498	0.00820282	0.00183052	0.0120262	0.0311431	0.00183052
1.003	0.0158496	0.0183985	0.019673	-0.00326732	0.0056539	0.0222219	0.0145751	0.0273197
1.004	0.0247708	0.0133007	0.0145751	0.00692836	0.0183985	0.0145751	0.019673	0.0209474
1.005	0.0145751	0.0120262	0.0349665	0.0056539	0.000556059	0.019673	0.0273197	0.0311431
1.006	0.00820282	0.0260453	0.019673	0.00310498	0.0133007	0.0209474	0.0120262	0.0222219
1.007	0.0234963	0.019673	0.0120262	0.0056539	-0.00326732	0.0183985	0.0158496	0.017124
1.008	0.0133007	0.000556059	0.0145751	0.00947728	-0.000718402	0.0349665	0.0209474	0.0234963
1.009	0.000556059	0.00437944	0.0298687	0.000556059	-0.000718402	0.00947728	0.00310498	0.0145751
1.01	0.0209474	0.0234963	0.0158496	0.0145751	0.0183985	0.00820282	0.0133007	0.00947728
1.011	0.0183985	0.0133007	0.0158496	0.00820282	-0.000718402	0.019673	0.0209474	0.0158496
1.012	0.0209474	0.00437944	0.0298687	0.0120262	-0.00581625	0.0145751	0.017124	-0.00836517
1.013	0.00437944	0.0209474	0.0107517	0.0056539	0.000556059	0.0234963	0.0133007	0.0234963
1.014	0.0158496	-0.00581625	0.00947728	0.00310498	0.0183985	0.00183052	0.0056539	0.017124
1.015	0.0056539	0.0247708	0.0145751	0.000556059	0.0056539	0.0107517	0.00820282	0.019673
1.016	0.0107517	0.0145751	0.00692836	0.0120262	0.0056539	0.00947728	0.0183985	0.0260453
1.017	0.0247708	-0.000718402	0.0145751	0.00692836	0.0158496	-0.000718402	0.00183052	0.00947728
1.018	-0.00199286	0.0183985	0.0273197	0.0145751	-0.00836517	0.00692836	0.00820282	0.0056539
1.019	0.0234963	0.00692836	0.0133007	-0.00199286	-0.00199286	0.00183052	0.0056539	0.0056539
1.02	0.0222219	-0.00454178	0.0209474	-0.00836517	-0.0109141	-0.00581625	-0.00454178	0.00692836
1.021	0.00310498	0.00820282	0.019673	0.000556059	0.00437944	-0.00709071	0.000556059	0.0183985
1.022	0.017124	0.0120262	0.00310498	0.00820282	-0.0198353	-0.0147375	-0.00454178	-0.00963963
1.023	0.0273197	0.0158496	0.0056539	0.0056539	-0.00581625	0.00183052	0.000556059	-0.00581625
1.024	0.0222219	0.0158496	0.0183985	-0.0147375	0.0056539	-0.0351288	-0.00709071	-0.013463
1.025	0.00947728	0.0056539	0.000556059	-0.00963963	-0.00581625	-0.0249332	-0.00581625	-0.0109141
1.026	0.0145751	0.0107517	0.0222219	-0.00326732	-0.030031	-0.0249332	-0.0160119	-0.0147375
1.027	0.000556059	-0.00326732	-0.00454178	-0.013463	-0.0338544	-0.0402267	-0.0109141	-0.0198353
1.028	0.0209474	0.00183052	0.0056539	-0.0147375	-0.0274821	-0.0274821	-0.0274821	-0.0147375
1.029	-0.00454178	-0.000718402	-0.00836517	0.000556059	-0.0453245	-0.0402267	-0.013463	-0.0185609
1.03	0.0158496	-0.00454178	-0.00963963	-0.0160119	-0.0516968	-0.0415012	-0.0198353	-0.0211098
1.031	0.017124	0.00437944	-0.0109141	-0.0351288	-0.0516968	-0.0491479	-0.0313055	-0.0325799
1.032	0.00947728	-0.013463	-0.0236587	-0.0351288	-0.0606181	-0.0606181	-0.0338544	-0.0402267
1.033	0.0120262	-0.00709071	-0.00963963	-0.0262076	-0.0516968	-0.0440501	-0.0504224	-0.0504224
1.034	0.019673	-0.013463	-0.0211098	-0.0364033	-0.0427756	-0.0567947	-0.0427756	-0.046599
1.035	-0.00709071	-0.0109141	-0.0274821	-0.0376778	-0.0325799	-0.0618925	-0.0529713	-0.0440501
1.036	-0.00836517	-0.0172864	-0.0249332	-0.0376778	-0.0669904	-0.0593436	-0.0516968	-0.0516968
1.037	0.0056539	-0.0198353	-0.0389522	-0.0338544	-0.063167	-0.0593436	-0.0478734	-0.0504224
1.038	-0.0198353	-0.0236587	-0.0287565	-0.0567947	-0.0478734	-0.063167	-0.046599	-0.0453245
1.039	-0.0109141	-0.00709071	-0.0325799	-0.0389522	-0.0567947	-0.0606181	-0.0389522	-0.0733627
1.04	-0.0160119	-0.0364033	-0.0325799	-0.0402267	-0.0759116	-0.063167	-0.0453245	-0.0580691
1.041	-0.0160119	-0.030031	-0.0364033	-0.0402267	-0.0682648	-0.0567947	-0.0606181	-0.0478734
1.042	-0.0325799	-0.0376778	-0.0504224	-0.0453245	-0.0657159	-0.0555202	-0.0427756	-0.0453245
1.043	-0.0147375	-0.0415012	-0.0491479	-0.0682648	-0.0593436	-0.0618925	-0.0516968	-0.0567947
1.044	-0.0262076	-0.0376778	-0.0440501	-0.0376778	-0.0669904	-0.0555202	-0.0491479	-0.0580691
1.045	-0.0287565	-0.0351288	-0.0198353	-0.0389522	-0.0440501	-0.0516968	-0.0555202	-0.063167
1.046	-0.0274821	-0.0453245	-0.0555202	-0.0415012	-0.0504224	-0.063167	-0.0504224	-0.0415012
1.047	-0.0325799	-0.0415012	-0.0325799	-0.0491479	-0.0427756	-0.0415012	-0.0478734	-0.0516968
1.048	-0.0376778	-0.0453245	-0.0364033	-0.0516968	-0.0376778	-0.0415012	-0.030031	-0.0364033
1.049	-0.0313055	-0.0402267	-0.0478734	-0.0516968	-0.0491479	-0.0313055	-0.046599	-0.0351288
1.05	-0.0313055	-0.030031	-0.0262076	-0.0338544	-0.0504224	-0.0325799	-0.0402267	-0.0402267
1.051	-0.0402267	-0.0478734	-0.0453245	-0.0618925	-0.0376778	-0.0147375	-0.0236587	-0.0274821
1.052	-0.0453245	-0.0376778	-0.0147375	-0.046599	-0.0364033	-0.0274821	-0.0402267	-0.0211098
1.053	-0.0325799	-0.030031	-0.0223842	-0.0274821	-0.0313055	-0.0249332	-0.0287565	-0.00581625
1.054	-0.0274821	-0.0338544	-0.0172864	-0.030031	-0.0313055	-0.0121885	-0.0198353	-0.0198353
1.055	-0.0313055	-0.0351288	-0.0262076	-0.0351288	-0.0121885	-0.0198353	-0.0338544	0.00183052
1.056	-0.0440501	-0.0325799	-0.0121885	-0.0313055	-0.0313055	0.0056539	-0.0147375	0.00310498
1.057	-0.0313055	-0.030031	-0.00709071	-0.0415012	-0.0262076	0.0056539	-0.0109141	0.0145751
1.058	-0.0198353	-0.0198353	-0.0109141	-0.0147375	0.000556059	0.000556059	-0.00326732	0.00947728
1.059	-0.0364033	-0.0198353	0.00437944	-0.0274821	-0.0198353	0.0120262	-0.00581625	0.0273197
1.06	-0.0249332	-0.0185609	-0.00581625	-0.0160119	-0.0109141	0.00310498	0.00437944	0.0183985
1.061	-0.0185609	-0.0223842	0.0133007	-0.0198353	0.0158496	0.0183985	-0.000718402	0.0183985
1.062	-0.0287565	-0.0198353	0.0056539	0.000556059	0.0107517	0.0133007	0.00310498	0.00310498
1.063	-0.0172864	0.0056539	0.0107517	-0.00709071	0.00310498	0.0209474	0.000556059	0.0158496
1.064	-0.0172864	0.00437944	0.0145751	-0.00326732	0.00947728	0.019673	0.00692836	0.0183985
1.065	-0.0147375	0.0056539	0.0158496	-0.00199286	0.0120262	0.0273197	0.0247708	0.0375154
1.066	-0.0121885	0.00437944	0.019673	0.00437944	0.0247708	0.0298687	0.0234963	0.0387899
1.067	0.0056539	0.00947728	0.0285942	0.00947728	0.0247708	0.036241	0.0234963	0.0260453
1.068	-0.00836517	0.00947728	0.0260453	-0.00326732	0.0349665	0.0413388	0.019673	0.0311431
1.069	-0.00963963	0.0107517	0.019673	-0.00454178	0.0222219	0.0349665	0.0247708	0.0451622
1.07	-0.00199286	0.0056539	0.0349665	0.0056539	0.0387899	0.0489856	0.0247708	0.05026
1.071	-0.00326732	0.017124	0.0298687	0.0387899	0.033692	0.0413388	0.017124	0.036241
1.072	0.000556059	0.0311431	0.0311431	0.0247708	0.033692	0.0285942	0.0298687	0.0438877
1.073	0.0247708	0.00437944	0.0375154	-0.000718402	0.0387899	0.052809	0.0464367	0.0579068
1.074	0.0145751	0.0247708	0.0413388	0.0311431	0.0311431	0.0719259	0.0489856	0.0566323
1.075	0.0107517	0.0311431	0.0375154	0.0260453	0.0311431	0.05026	0.0387899	0.0451622
1.076	0.0145751	0.033692	0.0438877	0.0311431	0.0400643	0.0579068	0.0298687	0.0579068
1.077	0.0247708	0.0285942	0.0579068	0.0311431	0.0515345	0.0553579	0.05026	0.0540834
1.078	0.0056539	0.036241	0.0617302	0.0260453	0.0375154	0.0489856	0.0451622	0.0579068
1.079	0.0158496	0.0298687	0.036241	0.033692	0.0540834	0.0451622	0.0464367	0.0540834
1.08	0.0158496	0.0209474	0.0426133	0.036241	0.0400643	0.0451622	0.0489856	0.0540834
1.081	0.0234963	0.0464367	0.0451622	0.0400643	0.036241	0.0515345	0.036241	0.0489856
1.082	0.0209474	0.0413388	0.0515345	0.0311431	0.0464367	0.0413388	0.0438877	0.05026
1.083	0.0311431	0.0387899	0.0540834	0.0298687	0.05026	0.0553579	0.066828	0.0400643
1.084	0.0311431	0.033692	0.0566323	0.0273197	0.036241	0.0489856	0.0540834	0.0617302
1.085	0.0387899	0.0387899	0.0579068	0.0247708	0.0247708	0.0553579	0.0413388	0.0604557
1.086	0.0285942	0.0438877	0.0477111	0.0273197	0.036241	0.0553579	0.0553579	0.0553579
1.087	0.0285942	0.036241	0.0464367	0.0387899	0.019673	0.036241	0.052809	0.0477111
1.088	0.0209474	0.05026	0.0540834	0.0311431	0.0375154	0.0400643	0.0515345	0.0579068
1.089	0.0298687	0.05026	0.0387899	0.036241	0.0349665	0.0438877	0.0464367	0.05026
1.09	0.0158496	0.0247708	0.05026	0.0273197	0.0298687	0.0464367	0.0477111	0.0464367
1.091	0.0349665	0.0375154	0.0655536	0.0247708	0.0324176	0.0260453	0.0375154	0.0553579
1.092	0.0222219	0.0413388	0.0387899	0.0311431	0.0209474	0.0247708	0.0375154	0.036241
1.093	0.017124	0.0285942	0.0285942	0.0145751	0.0145751	0.0413388	0.036241	0.0426133
1.094	0.00947728	0.0349665	0.0349665	0.0222219	0.0133007	0.0234963	0.036241	0.0400643
1.095	0.0145751	0.033692	0.0324176	0.0183985	0.0387899	0.0158496	0.05026	0.05026
1.096	0.0234963	0.0285942	0.033692	0.017124	0.0183985	0.0158496	0.0298687	0.0375154
1.097	0.0107517	0.0247708	0.0375154	0.00947728	0.0209474	0.0145751	0.0413388	0.0311431
1.098	0.0107517	0.0451622	0.0387899	0.0183985	0.0133007	0.017124	0.0273197	0.0349665
1.099	0.0056539	0.0107517	0.0298687	0.00820282	0.019673	0.019673	0.0298687	0.0273197
1.1	0.00820282	0.0349665	0.0298687	0.00310498	0.0145751	0.0145751	0.017124	0.0234963
1.101	-0.00709071	0.00692836	0.0158496	0.0056539	0.00947728	0.00820282	0.00947728	0.0260453
1.102	0.00183052	0.0260453	0.0273197	0.0158496	0.00437944	-0.000718402	0.0273197	0.0273197
1.103	-0.00199286	-0.00199286	0.0285942	0.00310498	-0.000718402	0.0183985	0.0183985	0.0311431
1.104	-0.00963963	0.0056539	0.0145751	-0.00326732	-0.0109141	0.0145751	0.0145751	0.0349665
1.105	0.00692836	-0.00326732	0.0133007	0.0133007	-0.00199286	0.0120262	0.0273197	0.0145751
1.106	-0.00963963	0.0056539	0.00437944	0.00820282	-0.0160119	-0.000718402	0.0145751	0.0311431
1.107	-0.00709071	0.000556059	0.00947728	0.0133007	-0.0147375	0.0056539	0.0158496	0.0158496
1.108	-0.00836517	-0.00963963	0.00947728	-0.00454178	-0.0147375	-0.00454178	0.0056539	0.00183052
1.109	-0.00709071	-0.00963963	-0.00454178	0.0158496	-0.00709071	0.0133007	0.0158496	0.0273197
1.11	-0.00963963	-0.013463	0.00310498	-0.00454178	-0.0109141	-0.00963963	-0.000718402	0.00692836
1.111	-0.0172864	-0.0109141	-0.00709071	0.00310498	-0.0198353	-0.00326732	0.0273197	0.00692836
1.112	-0.00581625	-0.0287565	-0.00454178	0.0145751	-0.0109141	-0.0109141	-0.00199286	0.0234963
1.113	-0.0109141	-0.0147375	0.00310498	-0.00326732	-0.0160119	-0.000718402	0.0247708	0.0145751
1.114	-0.0160119	-0.0185609	-0.00199286	0.00692836	-0.00581625	-0.0160119	0.000556059	0.0183985
1.115	-0.0198353	-0.0223842	0.0183985	-0.00326732	-0.0287565	-0.00836517	0.00310498	0.0133007
1.116	-0.013463	-0.00709071	-0.00326732	-0.00326732	-0.0198353	0.000556059	0.000556059	0.00820282
1.117	-0.0198353	-0.00963963	-0.00454178	0.00183052	0.000556059	-0.0198353	0.00947728	0.0133007
1.118	-0.0109141	-0.0274821	-0.00709071	0.00437944	-0.0236587	-0.00836517	0.00692836	0.0056539
1.119	-0.0287565	-0.0274821	-0.0121885	0.00183052	-0.0160119	-0.0109141	0.0107517	0.0158496
1.12	-0.0147375	-0.0198353	-0.000718402	0.000556059	-0.0185609	0.00437944	0.000556059	-0.00581625
1.121	-0.0109141	-0.0351288	-0.0147375	-0.00326732	-0.030031	-0.0121885	-0.000718402	0.0133007
1.122	-0.0338544	-0.0223842	-0.00454178	-0.00199286	-0.0185609	-0.0236587	0.00437944	0.000556059
1.123	-0.00709071	-0.0262076	0.00183052	0.000556059	-0.013463	-0.013463	0.000556059	0.0107517
1.124	-0.00581625	-0.0198353	-0.0160119	0.00692836	-0.0109141	-0.00836517	-0.00199286	0.017124
1.125	-0.0287565	-0.0262076	-0.00454178	0.00183052	-0.0376778	0.000556059	-0.00836517	0.0056539
1.126	-0.0147375	-0.0109141	-0.00963963	0.0183985	-0.0147375	0.00183052	0.00947728	0.0222219
1.127	0.00183052	-0.0223842	-0.0198353	0.00947728	-0.0198353	-0.00454178	-0.00326732	0.00437944
1.128	-0.00963963	-0.0274821	-0.00963963	-0.00199286	-0.00836517	-0.0172864	-0.00454178	0.0247708
1.129	0.0056539	-0.0274821	-0.00454178	0.0133007	-0.0211098	-0.0160119	-0.0109141	-0.000718402
1.13	0.00820282	-0.0147375	-0.0172864	0.0107517	-0.00963963	-0.00963963	0.00692836	-0.00454178
1.131	-0.00326732	-0.00454178	-0.00326732	0.00692836	-0.0262076	-0.0109141	0.000556059	0.00183052
1.132	-0.000718402	-0.0121885	-0.00963963	0.0234963	-0.0172864	-0.00454178	-0.00581625	0.00692836
1.133	-0.00709071	-0.0211098	0.00183052	0.0183985	-0.00326732	-0.0109141	0.00310498	0.00183052
1.134	0.00437944	-0.0121885	-0.00199286	0.0107517	0.0056539	-0.0172864	-0.0121885	0.0056539
1.135	0.0145751	0.00183052	-0.00454178	0.00820282	-0.0185609	-0.00836517	0.00310498	0.00947728
1.136	-0.000718402	-0.00963963	0.0056539	0.0183985	-0.0109141	-0.00326732	-0.0198353	0.0107517
1.137	0.000556059	-0.00581625	0.000556059	0.0260453	-0.000718402	-0.00326732	-0.0147375	0.0133007
1.138	0.0107517	-0.013463	-0.00199286	0.00947728	0.000556059	-0.00963963	-0.00836517	-0.00709071
1.139	0.0209474	0.00183052	0.00947728	0.0183985	0.00692836	0.000556059	-0.00454178	0.0056539
1.14	0.0183985	0.0056539	0.00183052	0.036241	-0.00581625	0.00310498	-0.00581625	-0.00454178
1.141	0.0273197	-0.00836517	0.0056539	0.0107517	-0.00709071	0.0107517	-0.000718402	-0.000718402
1.142	0.0247708	0.0133007	0.00820282	0.0133007	-0.00836517	-0.00199286	-0.000718402	0.000556059
1.143	0.0158496	0.00820282	-0.00454178	0.0298687	0.00310498	-0.00963963	-0.000718402	-0.00454178
1.144	0.0209474	0.00310498	0.0056539	0.0311431	0.0056539	-0.00199286	-0.0147375	0.00310498
1.145	0.0349665	0.017124	0.00437944	0.0247708	0.00437944	0.0056539	-0.0109141	-0.00709071
1.146	0.0298687	0.00820282	0.00183052	0.017124	0.00692836	0.000556059	-0.000718402	-0.000718402
1.147	0.0285942	0.0107517	0.0247708	0.0375154	-0.00581625	0.0056539	-0.00581625	0.000556059
1.148	0.0400643	0.00437944	0.0298687	0.0145751	0.0133007	0.00183052	0.00692836	0.0056539
1.149	0.0438877	0.0260453	0.00820282	0.0311431	0.0056539	0.0158496	0.00183052	0.000556059
1.15	0.0311431	0.0209474	0.036241	0.0298687	0.0133007	0.0133007	-0.0198353	-0.00199286
1.151	0.0515345	0.00947728	0.0158496	0.0298687	0.00692836	-0.00709071	-0.00326732	-0.00963963
1.152	0.0438877	0.0451622	0.0183985	0.0298687	0.00692836	-0.00326732	-0.00581625	-0.00963963
1.153	0.0515345	0.0209474	0.0400643	0.0247708	0.017124	0.0158496	-0.00454178	-0.00454178
1.154	0.0426133	0.0273197	0.033692	0.0413388	0.0234963	0.00692836	-0.00326732	-0.013463
1.155	0.0540834	0.0311431	0.0273197	0.0234963	0.0056539	0.0145751	-0.0364033	-0.00454178
1.156	0.0591812	0.0247708	0.05026	0.0311431	0.0056539	0.000556059	-0.0160119	-0.013463
1.157	0.0540834	0.036241	0.033692	0.033692	0.017124	0.0158496	0.000556059	-0.0249332
1.158	0.0655536	0.0298687	0.0311431	0.0387899	0.0133007	0.00310498	-0.0172864	-0.00581625
1.159	0.0782982	0.0375154	0.0349665	0.019673	0.00947728	-0.00454178	-0.0185609	-0.00836517
1.16	0.0693769	0.0540834	0.0298687	0.0234963	0.019673	0.00947728	-0.0172864	-0.0172864
1.161	0.0655536	0.0579068	0.0489856	0.033692	0.0145751	0.00437944	-0.0160119	-0.00963963
1.162	0.0693769	0.0349665	0.036241	0.036241	0.033692	0.0133007	-0.0274821	-0.00836517
1.163	0.0579068	0.0540834	0.036241	0.0311431	0.0133007	0.0133007	-0.030031	-0.0211098
1.164	0.0681025	0.0477111	0.052809	0.0375154	0.017124	0.0209474	-0.0147375	-0.00454178
1.165	0.0859449	0.05026	0.0489856	0.0464367	0.033692	0.0107517	-0.0109141	-0.0236587
1.166	0.0859449	0.0489856	0.0477111	0.036241	0.033692	0.00947728	-0.0249332	-0.00836517
1.167	0.0719259	0.0782982	0.0604557	0.0426133	0.019673	0.0133007	-0.0185609	-0.0185609
1.168	0.0872194	0.0630046	0.0732003	0.0515345	0.036241	0.0298687	-0.0313055	-0.0198353
1.169	0.106336	0.0630046	0.0630046	0.0515345	0.0451622	0.0247708	-0.0198353	-0.00836517
1.17	0.0948662	0.0681025	0.0770237	0.05026	0.033692	0.0222219	-0.013463	-0.00963963
1.171	0.0986895	0.0757492	0.0706514	0.0540834	0.0260453	0.0311431	-0.00454178	-0.0172864
1.172	0.120355	0.0757492	0.0795726	0.0604557	0.0375154	0.0413388	-0.00454178	0.00947728
1.173	0.108885	0.0719259	0.0808471	0.0477111	0.0349665	0.0133007	-0.00963963	0.000556059
1.174	0.117806	0.0795726	0.0846705	0.0604557	0.036241	0.036241	-0.0109141	-0.00454178
1.175	0.125453	0.0923172	0.0859449	0.0630046	0.0515345	0.0515345	-0.00326732	-0.00326732
1.176	0.131826	0.0884938	0.0948662	0.0464367	0.036241	0.0298687	0.00692836	0.0056539
1.177	0.116532	0.0872194	0.0923172	0.0451622	0.0438877	0.0311431	-0.0109141	-0.00326732
1.178	0.135649	0.113983	0.0961406	0.0579068	0.0387899	0.0349665	-0.00581625	-0.000718402
1.179	0.1331	0.106336	0.101238	0.0515345	0.0413388	0.036241	0.00310498	-0.0223842
1.18	0.142021	0.103787	0.102513	0.0617302	0.0477111	0.0451622	-0.00454178	-0.00199286
1.181	0.128002	0.113983	0.117806	0.0617302	0.0451622	0.0375154	-0.00581625	0.000556059
1.182	0.126728	0.128002	0.102513	0.052809	0.0464367	0.0387899	0.0056539	0.00820282
1.183	0.139472	0.119081	0.0961406	0.0566323	0.0413388	0.036241	-0.00454178	-0.0160119
1.184	0.159864	0.113983	0.131826	0.052809	0.0553579	0.0387899	-0.00963963	0.00692836
1.185	0.145845	0.126728	0.107611	0.0477111	0.0591812	0.0349665	0.0056539	-0.00326732
1.186	0.153491	0.117806	0.116532	0.0617302	0.0413388	0.0400643	-0.00326732	0.00183052
1.187	0.148394	0.120355	0.120355	0.066828	0.0566323	0.0604557	-0.00836517	-0.0109141
1.188	0.139472	0.136923	0.122904	0.0693769	0.0591812	0.0630046	0.00310498	-0.00326732
1.189	0.162413	0.128002	0.12163	0.0515345	0.0579068	0.0413388	0.0133007	0.0133007
1.19	0.161138	0.131826	0.140747	0.0744748	0.0515345	0.0540834	-0.0147375	0.00183052
1.191	0.152217	0.142021	0.126728	0.066828	0.0566323	0.0604557	-0.00709071	0.0107517
1.192	0.166236	0.129277	0.134374	0.0642791	0.0553579	0.0553579	0.0183985	0.0107517
1.193	0.168785	0.14457	0.134374	0.066828	0.066828	0.0375154	-0.00581625	0.0133007
1.194	0.162413	0.150942	0.145845	0.0579068	0.0591812	0.066828	0.00183052	0.00947728
1.195	0.16751	0.147119	0.143296	0.0693769	0.0579068	0.0642791	0.00183052	0.0133007
1.196	0.163687	0.140747	0.147119	0.0591812	0.0642791	0.0579068	0.00947728	0.0158496
1.197	0.18153	0.163687	0.143296	0.0566323	0.0821216	0.0604557	0.0133007	0.0183985
1.198	0.182804	0.143296	0.145845	0.0706514	0.0706514	0.0770237	0.00437944	0.00437944
1.199	0.189176	0.150942	0.163687	0.0681025	0.0591812	0.0655536	0.0145751	0.0298687
1.2	0.173883	0.158589	0.148394	0.066828	0.0553579	0.0630046	0.0247708	-0.00454178
1.201	0.180255	0.143296	0.145845	0.0655536	0.0681025	0.066828	0.000556059	0.0158496
1.202	0.18153	0.162413	0.159864	0.0655536	0.0732003	0.0642791	0.0145751	0.0120262
1.203	0.189176	0.152217	0.163687	0.0617302	0.0617302	0.0553579	0.00437944	0.000556059
1.204	0.199372	0.159864	0.164962	0.0846705	0.0642791	0.0770237	0.00947728	0.0158496
1.205	0.194274	0.182804	0.163687	0.0719259	0.0693769	0.0821216	0.0183985	0.00437944
1.206	0.203195	0.182804	0.180255	0.0693769	0.066828	0.0782982	0.0260453	0.0145751
1.207	0.213391	0.172608	0.177706	0.0910428	0.0872194	0.0630046	0.017124	0.017124
1.208	0.203195	0.182804	0.166236	0.0693769	0.0782982	0.0693769	0.00947728	0.0222219
1.209	0.199372	0.178981	0.170059	0.0757492	0.0770237	0.066828	0.0183985	0.0234963
1.21	0.195549	0.184078	0.172608	0.0630046	0.0655536	0.0897683	0.00947728	0.0183985
1.211	0.209568	0.166236	0.182804	0.0821216	0.0719259	0.0732003	0.0145751	0.0247708
1.212	0.21594	0.178981	0.168785	0.0923172	0.0744748	0.0655536	0.0234963	0.0183985
1.213	0.217214	0.189176	0.186627	0.0872194	0.0732003	0.0770237	0.0145751	0.0209474
1.214	0.212117	0.189176	0.178981	0.0719259	0.066828	0.0757492	0.0209474	0.0183985
1.215	0.213391	0.194274	0.201921	0.0706514	0.0732003	0.0821216	0.0273197	0.0209474
1.216	0.218489	0.189176	0.191725	0.0897683	0.0744748	0.0795726	0.0120262	0.0260453
1.217	0.228685	0.196823	0.193	0.0770237	0.0821216	0.0642791	0.0260453	0.0285942
1.218	0.229959	0.18153	0.200646	0.0719259	0.066828	0.0821216	0.0056539	0.0158496
1.219	0.20447	0.200646	0.193	0.0859449	0.0770237	0.0744748	0.0311431	0.0234963
1.22	0.221038	0.201921	0.189176	0.0770237	0.0744748	0.066828	0.0209474	0.0273197
1.221	0.219763	0.203195	0.189176	0.0732003	0.0744748	0.0846705	0.0400643	0.0247708
1.222	0.21594	0.199372	0.201921	0.0744748	0.0808471	0.0770237	0.0311431	0.0260453
1.223	0.243978	0.208293	0.186627	0.0872194	0.0846705	0.0808471	0.0285942	0.017124
1.224	0.217214	0.201921	0.20447	0.0744748	0.0808471	0.0770237	0.0183985	0.0209474
1.225	0.224861	0.221038	0.199372	0.0770237	0.0795726	0.0821216	0.00947728	0.0158496
1.226	0.214666	0.203195	0.193	0.0782982	0.0808471	0.0757492	0.0209474	0.00820282
1.227	0.224861	0.200646	0.196823	0.0770237	0.0655536	0.066828	0.0120262	0.017124
1.228	0.233782	0.199372	0.20447	0.0744748	0.0961406	0.0948662	0.0158496	0.0273197
1.229	0.217214	0.199372	0.194274	0.0617302	0.0808471	0.0757492	0.0387899	0.0273197
1.23	0.235057	0.20447	0.207019	0.0706514	0.0770237	0.0744748	0.017124	0.0183985
1.231	0.228685	0.200646	0.201921	0.0642791	0.0617302	0.0821216	0.0247708	0.036241
1.232	0.224861	0.223587	0.194274	0.0808471	0.0821216	0.0808471	0.019673	0.0120262
1.233	0.212117	0.213391	0.199372	0.0681025	0.066828	0.066828	0.0222219	0.0349665
1.234	0.231234	0.213391	0.219763	0.0757492	0.0757492	0.0744748	0.00437944	0.0222219
1.235	0.236331	0.208293	0.200646	0.0719259	0.0821216	0.0706514	0.033692	0.017124
1.236	0.219763	0.209568	0.209568	0.0757492	0.0693769	0.0821216	0.0209474	0.0451622
1.237	0.245253	0.214666	0.208293	0.0732003	0.0681025	0.0795726	0.019673	0.0209474
1.238	0.237606	0.203195	0.20447	0.0642791	0.0706514	0.0846705	0.0247708	0.0209474
1.239	0.252899	0.22741	0.201921	0.0744748	0.0744748	0.0732003	0.019673	0.0107517
1.24	0.222312	0.200646	0.210842	0.0693769	0.0770237	0.066828	0.0133007	0.0400643
1.241	0.233782	0.212117	0.20447	0.0757492	0.0757492	0.0617302	0.017124	0.0349665
1.242	0.233782	0.210842	0.207019	0.0681025	0.0757492	0.0744748	0.0209474	0.0311431
1.243	0.237606	0.218489	0.218489	0.0770237	0.066828	0.0859449	0.0209474	0.019673
1.244	0.243978	0.214666	0.201921	0.0770237	0.0744748	0.0681025	0.0209474	0.0145751
1.245	0.221038	0.213391	0.213391	0.0719259	0.0821216	0.0630046	0.033692	0.033692
1.246	0.228685	0.223587	0.218489	0.0808471	0.066828	0.0770237	0.00947728	0.0260453
1.247	0.237606	0.221038	0.191725	0.0655536	0.0744748	0.0808471	0.0349665	0.0349665
1.248	0.22741	0.210842	0.207019	0.0782982	0.066828	0.066828	0.0234963	0.0209474
1.249	0.233782	0.22741	0.218489	0.0693769	0.0579068	0.0821216	0.00947728	0.019673
1.25	0.249076	0.231234	0.209568	0.0706514	0.0591812	0.0553579	0.0285942	0.0183985
1.251	0.240155	0.214666	0.208293	0.0732003	0.0757492	0.0681025	0.0285942	0.019673
1.252	0.236331	0.210842	0.218489	0.0770237	0.0770237	0.0719259	0.0120262	0.0234963
1.253	0.242704	0.224861	0.207019	0.0693769	0.0757492	0.0719259	0.019673	0.0324176
1.254	0.247801	0.217214	0.213391	0.0617302	0.0617302	0.0681025	0.0222219	0.0158496
1.255	0.240155	0.224861	0.228685	0.0846705	0.0923172	0.0757492	0.0183985	0.0285942
1.256	0.252899	0.232508	0.213391	0.0655536	0.0617302	0.0655536	0.000556059	0.017124
1.257	0.23888	0.228685	0.199372	0.0477111	0.0719259	0.0872194	0.0209474	0.0298687
1.258	0.235057	0.221038	0.219763	0.0795726	0.0642791	0.0770237	0.0234963	0.0260453
1.259	0.242704	0.224861	0.224861	0.0655536	0.0770237	0.0782982	0.0158496	0.0247708
1.26	0.25035	0.226136	0.20447	0.066828	0.066828	0.0757492	0.0222219	0.0247708
1.261	0.241429	0.224861	0.210842	0.0706514	0.0770237	0.0757492	0.0260453	0.036241
1.262	0.240155	0.224861	0.213391	0.0681025	0.0681025	0.0732003	0.0158496	0.0285942
1.263	0.233782	0.226136	0.21594	0.0681025	0.0732003	0.0719259	0.0209474	0.017124
1.264	0.240155	0.229959	0.221038	0.0617302	0.0604557	0.0757492	0.0349665	0.0183985
1.265	0.245253	0.235057	0.233782	0.0693769	0.0566323	0.0782982	0.019673	0.0247708
1.266	0.241429	0.223587	0.213391	0.0630046	0.0757492	0.0821216	0.0349665	0.0209474
1.267	0.236331	0.229959	0.209568	0.0770237	0.0579068	0.0591812	0.0260453	0.0209474
1.268	0.236331	0.221038	0.222312	0.0744748	0.066828	0.0706514	0.0234963	0.0247708
1.269	0.243978	0.222312	0.209568	0.0617302	0.0770237	0.0681025	0.0298687	0.0120262
1.27	0.25035	0.224861	0.214666	0.0719259	0.0642791	0.0821216	0.0298687	0.0260453
1.271	0.237606	0.222312	0.219763	0.0540834	0.0630046	0.0591812	0.0285942	0.017124
1.272	0.240155	0.223587	0.218489	0.0630046	0.0706514	0.0617302	0.019673	0.0183985
1.273	0.241429	0.218489	0.224861	0.0719259	0.0617302	0.0579068	0.0183985	0.0234963
1.274	0.233782	0.22741	0.214666	0.0782982	0.0719259	0.0706514	0.0209474	0.00947728
1.275	0.236331	0.208293	0.214666	0.0706514	0.0617302	0.0617302	0.033692	0.0158496
1.276	0.25035	0.221038	0.218489	0.0438877	0.0630046	0.052809	0.0247708	0.019673
1.277	0.254174	0.218489	0.207019	0.0630046	0.0642791	0.0757492	0.0056539	0.0209474
1.278	0.25035	0.212117	0.21594	0.0782982	0.0642791	0.0553579	0.0273197	0.0234963
1.279	0.228685	0.226136	0.205744	0.0681025	0.0617302	0.0591812	0.0145751	0.0234963
1.28	0.240155	0.229959	0.214666	0.0604557	0.0617302	0.0540834	0.0285942	0.0234963
1.281	0.243978	0.209568	0.21594	0.0655536	0.0489856	0.0617302	0.0133007	0.0273197
1.282	0.228685	0.228685	0.199372	0.0693769	0.0681025	0.0681025	0.0107517	0.019673
1.283	0.232508	0.219763	0.201921	0.0693769	0.066828	0.0477111	0.0260453	0.0145751
1.284	0.21594	0.219763	0.208293	0.0655536	0.0579068	0.0540834	0.00947728	0.0222219
1.285	0.22741	0.214666	0.205744	0.0515345	0.0515345	0.0464367	0.0133007	0.00692836
1.286	0.241429	0.226136	0.21594	0.0566323	0.0655536	0.0655536	0.0158496	0.00947728
1.287	0.240155	0.229959	0.214666	0.0655536	0.0553579	0.0451622	0.017124	0.0209474
1.288	0.237606	0.235057	0.208293	0.0617302	0.066828	0.052809	0.0120262	0.017124
1.289	0.232508	0.209568	0.21594	0.0604557	0.0540834	0.0681025	0.0133007	0.0273197
1.29	0.23888	0.221038	0.221038	0.0579068	0.0553579	0.0642791	0.036241	0.0158496
1.291	0.237606	0.217214	0.222312	0.066828	0.0515345	0.0617302	0.0120262	0.0158496
1.292	0.25035	0.223587	0.212117	0.0655536	0.0553579	0.0617302	0.00820282	0.0273197
1.293	0.243978	0.22741	0.208293	0.0591812	0.0540834	0.0642791	0.0145751	0.0133007
1.294	0.245253	0.208293	0.201921	0.0515345	0.0566323	0.0591812	0.0285942	0.0133007
1.295	0.237606	0.210842	0.221038	0.0693769	0.066828	0.0693769	0.0209474	0.0133007
1.296	0.240155	0.20447	0.219763	0.0515345	0.0451622	0.0540834	0.0107517	0.033692
1.297	0.233782	0.210842	0.219763	0.0579068	0.0617302	0.0617302	0.0145751	0.0324176
1.298	0.241429	0.231234	0.223587	0.0579068	0.0451622	0.05026	0.0273197	0.0209474
1.299	0.237606	0.209568	0.229959	0.0642791	0.0566323	0.0604557	0.0247708	0.0260453
1.3	0.233782	0.21594	0.207019	0.0617302	0.0630046	0.0642791	0.0209474	0.019673
1.301	0.231234	0.22741	0.226136	0.0655536	0.0681025	0.0566323	0.0209474	0.0298687
1.302	0.237606	0.219763	0.217214	0.0515345	0.052809	0.0489856	0.00183052	0.0158496
1.303	0.224861	0.214666	0.209568	0.0604557	0.0477111	0.0706514	0.0222219	0.0234963
1.304	0.245253	0.221038	0.205744	0.066828	0.0706514	0.0464367	0.0298687	0.0349665
1.305	0.235057	0.222312	0.214666	0.066828	0.0706514	0.0706514	0.0145751	0.017124
1.306	0.228685	0.209568	0.208293	0.0642791	0.0732003	0.0553579	0.0311431	0.0234963
1.307	0.240155	0.218489	0.224861	0.0655536	0.0617302	0.0706514	0.0273197	0.0247708
1.308	0.232508	0.218489	0.218489	0.0477111	0.0693769	0.0732003	0.0324176	0.0107517
1.309	0.233782	0.217214	0.212117	0.0489856	0.0617302	0.0553579	0.00820282	0.0222219
1.31	0.232508	0.231234	0.218489	0.0604557	0.0553579	0.0591812	0.033692	0.0145751
1.311	0.228685	0.218489	0.20447	0.0515345	0.0540834	0.0591812	0.0260453	0.0234963
1.312	0.219763	0.219763	0.22741	0.052809	0.0464367	0.066828	0.0273197	0.0234963
1.313	0.217214	0.222312	0.210842	0.0553579	0.0579068	0.0540834	0.017124	0.0260453
1.314	0.241429	0.217214	0.218489	0.0540834	0.0642791	0.05026	0.0324176	0.0247708
1.315	0.240155	0.229959	0.218489	0.0604557	0.0553579	0.0579068	0.036241	0.0413388
1.316	0.231234	0.20447	0.205744	0.0719259	0.0566323	0.0604557	0.0209474	0.033692
1.317	0.247801	0.21594	0.208293	0.0477111	0.0553579	0.0591812	0.0209474	0.0260453
1.318	0.223587	0.229959	0.226136	0.0553579	0.0591812	0.05026	0.0183985	0.0311431
1.319	0.224861	0.20447	0.213391	0.0681025	0.0655536	0.0617302	0.0311431	0.017124
1.32	0.229959	0.218489	0.203195	0.0400643	0.0540834	0.0464367	0.019673	0.0273197
1.321	0.22741	0.231234	0.218489	0.05026	0.0604557	0.0553579	0.0413388	0.0451622
1.322	0.22741	0.217214	0.199372	0.05026	0.0770237	0.0642791	0.0209474	0.0400643
1.323	0.231234	0.219763	0.214666	0.052809	0.0540834	0.0566323	0.0209474	0.019673
1.324	0.235057	0.210842	0.210842	0.0515345	0.05026	0.0464367	0.0234963	0.0247708
1.325	0.232508	0.222312	0.223587	0.05026	0.0477111	0.0591812	0.0298687	0.0209474
1.326	0.235057	0.209568	0.228685	0.0426133	0.0515345	0.052809	0.0247708	0.019673
1.327	0.222312	0.235057	0.21594	0.0553579	0.033692	0.0642791	0.019673	0.0107517
1.328	0.22741	0.212117	0.210842	0.0591812	0.05026	0.0489856	0.0158496	0.0349665
1.329	0.229959	0.21594	0.205744	0.0553579	0.0706514	0.052809	0.0273197	0.0324176
1.33	0.229959	0.207019	0.214666	0.0553579	0.0540834	0.0566323	0.0273197	0.0349665
1.331	0.235057	0.217214	0.212117	0.0540834	0.0642791	0.0515345	0.0222219	0.0273197
1.332	0.235057	0.203195	0.209568	0.0553579	0.0515345	0.0617302	0.019673	0.0158496
1.333	0.237606	0.20447	0.208293	0.0579068	0.0515345	0.0438877	0.0234963	0.0222219
1.334	0.219763	0.222312	0.208293	0.0540834	0.036241	0.0489856	0.0158496	0.0247708
1.335	0.233782	0.221038	0.201921	0.0617302	0.0617302	0.0553579	0.0234963	0.0209474
1.336	0.221038	0.210842	0.209568	0.0579068	0.0489856	0.0566323	0.0056539	0.0324176
1.337	0.240155	0.212117	0.198098	0.0540834	0.0464367	0.0566323	0.017124	0.0311431
1.338	0.240155	0.217214	0.218489	0.0438877	0.0617302	0.052809	0.0375154	0.0222219
1.339	0.213391	0.209568	0.199372	0.0617302	0.0464367	0.0630046	0.0247708	0.0273197
1.34	0.231234	0.201921	0.21594	0.0553579	0.0464367	0.0770237	0.019673	0.0324176
1.341	0.223587	0.224861	0.213391	0.0515345	0.0655536	0.052809	0.0234963	0.0349665
1.342	0.217214	0.214666	0.210842	0.0477111	0.0400643	0.0464367	0.0234963	0.019673
1.343	0.241429	0.207019	0.200646	0.0515345	0.0477111	0.0719259	0.0107517	0.0222219
1.344	0.219763	0.213391	0.210842	0.0566323	0.0566323	0.0566323	0.0247708	0.0260453
1.345	0.214666	0.210842	0.20447	0.066828	0.0630046	0.0617302	0.0247708	0.0183985
1.346	0.231234	0.198098	0.201921	0.0553579	0.05026	0.066828	0.033692	0.0260453
1.347	0.222312	0.217214	0.219763	0.0400643	0.0591812	0.05026	0.0311431	0.0183985
1.348	0.223587	0.200646	0.196823	0.0579068	0.0553579	0.0617302	0.0222219	0.0285942
1.349	0.218489	0.222312	0.20447	0.0642791	0.0464367	0.0540834	0.033692	0.0285942
1.35	0.224861	0.221038	0.196823	0.0387899	0.0438877	0.0515345	0.0247708	0.0285942
1.351	0.223587	0.209568	0.182804	0.052809	0.0566323	0.0617302	0.0183985	0.0311431
1.352	0.219763	0.209568	0.209568	0.0617302	0.05026	0.0451622	0.0387899	0.0234963
1.353	0.233782	0.20447	0.212117	0.0489856	0.0515345	0.0617302	0.0285942	0.0260453
1.354	0.224861	0.212117	0.195549	0.036241	0.052809	0.0375154	0.0311431	0.0298687
1.355	0.222312	0.199372	0.209568	0.0477111	0.0413388	0.0642791	0.0247708	0.0209474
1.356	0.213391	0.196823	0.203195	0.0617302	0.0540834	0.052809	0.0183985	0.0387899
1.357	0.223587	0.213391	0.20447	0.05026	0.0681025	0.0591812	0.0234963	0.0375154
1.358	0.213391	0.210842	0.208293	0.05026	0.033692	0.0515345	0.033692	0.0145751
1.359	0.226136	0.193	0.205744	0.0591812	0.0451622	0.052809	0.0298687	0.0260453
1.36	0.219763	0.214666	0.201921	0.0540834	0.0451622	0.0553579	0.0133007	0.0387899
1.361	0.224861	0.207019	0.191725	0.0515345	0.0579068	0.0489856	0.0247708	0.0285942
1.362	0.21594	0.205744	0.212117	0.0451622	0.0387899	0.05026	0.0285942	0.019673
1.363	0.221038	0.20447	0.203195	0.0477111	0.0464367	0.0489856	0.0247708	0.0260453
1.364	0.221038	0.209568	0.20447	0.0464367	0.0426133	0.05026	0.0273197	0.033692
1.365	0.22741	0.209568	0.210842	0.05026	0.0400643	0.0515345	0.0285942	0.0234963
1.366	0.223587	0.212117	0.207019	0.0426133	0.0604557	0.0579068	0.0298687	0.0273197
1.367	0.224861	0.209568	0.20447	0.05026	0.0489856	0.0553579	0.0133007	0.0273197
1.368	0.207019	0.203195	0.210842	0.0349665	0.0273197	0.0642791	0.0158496	0.00437944
1.369	0.214666	0.20447	0.196823	0.0681025	0.0464367	0.036241	0.0285942	0.0234963
1.37	0.203195	0.199372	0.203195	0.052809	0.017124	0.0515345	0.0107517	0.00692836
1.371	0.213391	0.199372	0.201921	0.033692	0.0400643	0.0349665	-0.00199286	0.0285942
1.372	0.208293	0.205744	0.194274	0.0579068	0.0451622	0.0515345	0.0234963	0.0349665
1.373	0.209568	0.209568	0.199372	0.0451622	0.0247708	0.0285942	0.0247708	0.017124
1.374	0.217214	0.196823	0.199372	0.0387899	0.036241	0.0515345	0.0209474	0.0260453
1.375	0.21594	0.194274	0.193	0.0438877	0.05026	0.0464367	0.0247708	0.0222219
1.376	0.20447	0.198098	0.193	0.0413388	0.0413388	0.05026	0.0107517	0.0158496
1.377	0.207019	0.207019	0.180255	0.0591812	0.0349665	0.0451622	0.00947728	0.0158496
1.378	0.212117	0.189176	0.189176	0.0285942	0.0591812	0.0438877	0.033692	0.0158496
1.379	0.209568	0.193	0.193	0.052809	0.0298687	0.0477111	0.0183985	0.033692
1.38	0.218489	0.198098	0.186627	0.0400643	0.036241	0.0477111	0.0120262	0.0273197
1.381	0.20447	0.20447	0.173883	0.0349665	0.0413388	0.0438877	0.0107517	0.019673
1.382	0.210842	0.201921	0.189176	0.0413388	0.0298687	0.0464367	0.0273197	0.0145751
1.383	0.208293	0.189176	0.194274	0.0553579	0.0349665	0.0349665	0.00183052	0.019673
1.384	0.214666	0.193	0.189176	0.0451622	0.0553579	0.05026	0.0145751	0.0158496
1.385	0.21594	0.194274	0.191725	0.05026	0.0566323	0.033692	0.0285942	0.017124
1.386	0.190451	0.187902	0.185353	0.0438877	0.0247708	0.0426133	0.019673	0.0247708
1.387	0.195549	0.187902	0.186627	0.0438877	0.0375154	0.0451622	0.0260453	0.0209474
1.388	0.218489	0.18153	0.187902	0.0438877	0.0209474	0.0540834	0.0311431	0.0158496
1.389	0.228685	0.187902	0.182804	0.052809	0.0477111	0.0400643	0.0107517	0.033692
1.39	0.189176	0.194274	0.193	0.0247708	0.0540834	0.0477111	0.0234963	0.0247708
1.391	0.20447	0.199372	0.186627	0.0464367	0.0451622	0.0413388	0.0158496	0.019673
1.392	0.210842	0.195549	0.194274	0.0375154	0.0311431	0.0438877	0.019673	0.0234963
1.393	0.187902	0.187902	0.193	0.05026	0.0324176	0.0464367	0.033692	0.0183985
1.394	0.200646	0.187902	0.199372	0.0324176	0.036241	0.0426133	0.0120262	0.017124
1.395	0.201921	0.199372	0.180255	0.0489856	0.036241	0.0375154	0.000556059	0.036241
1.396	0.200646	0.184078	0.187902	0.0515345	0.0451622	0.0617302	0.0158496	0.019673
1.397	0.210842	0.196823	0.189176	0.0375154	0.0349665	0.0579068	0.0056539	0.0209474
1.398	0.190451	0.184078	0.184078	0.0387899	0.0349665	0.0464367	0.0273197	0.0324176
1.399	0.217214	0.20447	0.208293	0.036241	0.017124	0.0349665	0.033692	0.0158496
1.4	0.193	0.194274	0.184078	0.05026	0.0426133	0.0553579	0.0298687	0.0145751
1.401	0.205744	0.176432	0.18153	0.0387899	0.0400643	0.0477111	0.0273197	0.0298687
1.402	0.198098	0.198098	0.191725	0.0413388	0.0349665	0.0566323	0.0234963	0.0120262
1.403	0.210842	0.185353	0.196823	0.0464367	0.036241	0.0464367	0.0247708	0.0298687
1.404	0.201921	0.200646	0.178981	0.0311431	0.0451622	0.0515345	0.0222219	0.0209474
1.405	0.196823	0.184078	0.191725	0.05026	0.0515345	0.0553579	0.0311431	0.0285942
1.406	0.199372	0.186627	0.189176	0.0387899	0.0451622	0.0477111	0.0324176	0.0400643
1.407	0.203195	0.172608	0.187902	0.036241	0.0426133	0.0566323	0.0260453	0.0260453
1.408	0.208293	0.194274	0.190451	0.0515345	0.0477111	0.0464367	0.0375154	0.0273197
1.409	0.208293	0.193	0.194274	0.0451622	0.0477111	0.0298687	0.0298687	0.0056539
1.41	0.182804	0.191725	0.190451	0.0451622	0.0540834	0.0604557	0.0260453	0.0183985
1.411	0.20447	0.16751	0.182804	0.0438877	0.0387899	0.0387899	0.0234963	0.0247708
1.412	0.20447	0.194274	0.189176	0.0617302	0.0400643	0.0400643	0.0209474	0.00947728
1.413	0.20447	0.193	0.187902	0.033692	0.0387899	0.0426133	0.0158496	0.0234963
1.414	0.189176	0.190451	0.185353	0.0477111	0.0387899	0.0324176	0.033692	0.0285942
1.415	0.210842	0.198098	0.186627	0.0464367	0.036241	0.0400643	0.0324176	0.0260453
1.416	0.187902	0.186627	0.180255	0.0349665	0.0477111	0.0413388	0.0413388	0.0209474
1.417	0.20447	0.191725	0.180255	0.033692	0.0349665	0.0451622	0.0145751	0.019673
1.418	0.214666	0.193	0.189176	0.0311431	0.0273197	0.0324176	0.0183985	0.0260453
1.419	0.190451	0.18153	0.194274	0.0540834	0.0285942	0.0464367	0.0298687	0.033692
1.42	0.191725	0.186627	0.186627	0.0349665	0.0426133	0.0464367	0.0298687	0.0209474
1.421	0.223587	0.171334	0.187902	0.0566323	0.0311431	0.0285942	0.0260453	0.0222219
1.422	0.189176	0.18153	0.196823	0.0438877	0.0387899	0.0349665	0.0183985	0.0222219
1.423	0.180255	0.193	0.177706	0.0464367	0.0400643	0.0438877	0.017124	0.0107517
1.424	0.176432	0.198098	0.185353	0.036241	0.05026	0.0464367	0.0260453	0.0311431
1.425	0.195549	0.172608	0.184078	0.0426133	0.0298687	0.0375154	0.0183985	0.0158496
1.426	0.184078	0.182804	0.172608	0.0413388	0.0451622	0.0464367	0.0298687	0.0133007
1.427	0.185353	0.18153	0.185353	0.033692	0.0413388	0.0285942	0.0133007	0.017124
1.428	0.185353	0.195549	0.180255	0.0451622	0.0375154	0.0413388	0.0209474	0.0209474
1.429	0.184078	0.184078	0.185353	0.0451622	0.0400643	0.05026	0.00692836	0.019673
1.43	0.196823	0.176432	0.182804	0.0387899	0.0477111	0.0413388	0.0298687	0.0183985
1.431	0.198098	0.177706	0.173883	0.036241	0.036241	0.0477111	0.0222219	0.0222219
1.432	0.190451	0.180255	0.173883	0.0438877	0.0387899	0.0451622	0.0298687	0.0311431
1.433	0.18153	0.180255	0.186627	0.0451622	0.0311431	0.0553579	0.0285942	0.0209474
1.434	0.203195	0.178981	0.194274	0.036241	0.0426133	0.0375154	0.019673	0.0260453
1.435	0.190451	0.18153	0.178981	0.0413388	0.0273197	0.052809	0.0260453	0.0311431
1.436	0.186627	0.186627	0.184078	0.036241	0.0515345	0.0349665	0.0158496	0.0260453
1.437	0.196823	0.18153	0.189176	0.0438877	0.0413388	0.0349665	0.0298687	0.0247708
1.438	0.194274	0.184078	0.177706	0.05026	0.0426133	0.0553579	0.0260453	0.0387899
1.439	0.184078	0.178981	0.180255	0.0464367	0.0285942	0.0273197	0.0260453	0.019673
1.44	0.199372	0.184078	0.177706	0.036241	0.0400643	0.052809	0.0247708	0.0285942
1.441	0.195549	0.171334	0.180255	0.0553579	0.0413388	0.0566323	0.0273197	0.0260453
1.442	0.189176	0.186627	0.180255	0.0464367	0.0413388	0.0604557	0.0222219	0.0387899
1.443	0.20447	0.178981	0.166236	0.0387899	0.0426133	0.0451622	0.0209474	0.036241
1.444	0.200646	0.177706	0.189176	0.0451622	0.0413388	0.0515345	0.017124	0.0298687
1.445	0.186627	0.184078	0.177706	0.0464367	0.0477111	0.0464367	0.0298687	0.0145751
1.446	0.180255	0.184078	0.177706	0.0285942	0.0400643	0.0553579	0.0158496	0.0209474
1.447	0.199372	0.182804	0.189176	0.0451622	0.036241	0.05026	0.0133007	0.0311431
1.448	0.195549	0.178981	0.180255	0.0413388	0.0413388	0.0489856	0.0222219	0.0247708
1.449	0.191725	0.187902	0.186627	0.0451622	0.0464367	0.0477111	0.019673	0.0234963
1.45	0.184078	0.16751	0.178981	0.0298687	0.036241	0.036241	0.0247708	0.036241
1.451	0.194274	0.187902	0.193	0.0566323	0.0375154	0.0540834	0.0413388	0.033692
1.452	0.177706	0.184078	0.172608	0.0477111	0.0349665	0.0349665	0.019673	0.019673
1.453	0.198098	0.172608	0.193	0.0260453	0.0413388	0.0387899	0.0107517	0.0209474
1.454	0.185353	0.176432	0.190451	0.05026	0.0285942	0.0413388	0.0260453	0.0209474
1.455	0.186627	0.184078	0.176432	0.036241	0.0515345	0.0413388	0.0133007	0.0413388
1.456	0.175157	0.164962	0.193	0.0285942	0.0387899	0.0451622	0.0222219	0.0349665
1.457	0.193	0.184078	0.178981	0.0400643	0.0464367	0.0477111	0.00692836	0.0183985
1.458	0.189176	0.176432	0.177706	0.0426133	0.0349665	0.0438877	0.0133007	0.0273197
1.459	0.191725	0.173883	0.168785	0.0477111	0.0438877	0.0413388	0.0260453	0.0349665
1.46	0.18153	0.178981	0.163687	0.0375154	0.0375154	0.0438877	0.0183985	0.0107517
1.461	0.168785	0.177706	0.178981	0.05026	0.0260453	0.0438877	0.0158496	0.019673
1.462	0.191725	0.166236	0.157315	0.0400643	0.0400643	0.0400643	0.0056539	0.0222219
1.463	0.180255	0.189176	0.173883	0.0375154	0.0298687	0.0464367	0.0209474	0.0209474
1.464	0.178981	0.177706	0.176432	0.036241	0.0260453	0.0413388	0.0056539	0.0285942
1.465	0.190451	0.18153	0.18153	0.0273197	0.0247708	0.0311431	0.0158496	0.0222219
1.466	0.182804	0.164962	0.16751	0.0451622	0.0285942	0.0400643	0.0056539	0.0260453
1.467	0.170059	0.172608	0.177706	0.0387899	0.0349665	0.0183985	0.0107517	0.017124
1.468	0.180255	0.166236	0.172608	0.033692	0.0298687	0.0298687	0.0056539	0.017124
1.469	0.187902	0.172608	0.16751	0.0413388	0.0375154	0.0273197	0.0183985	0.0056539
1.47	0.178981	0.166236	0.170059	0.0387899	0.0273197	0.0426133	0.019673	0.0234963
1.471	0.184078	0.158589	0.16751	0.0311431	0.0273197	0.033692	0.00692836	0.0298687
1.472	0.178981	0.173883	0.168785	0.0324176	0.0515345	0.0298687	0.0349665	0.0183985
1.473	0.171334	0.168785	0.175157	0.0451622	0.036241	0.0285942	0.0234963	0.0298687
1.474	0.177706	0.164962	0.162413	0.0375154	0.0222219	0.0413388	0.000556059	0.0145751
1.475	0.176432	0.164962	0.166236	0.0234963	0.0260453	0.0273197	0.0133007	0.0273197
1.476	0.177706	0.173883	0.163687	0.0285942	0.0183985	0.0260453	0.0234963	0.0209474
1.477	0.16751	0.159864	0.163687	0.033692	0.0260453	0.036241	0.017124	0.0247708
1.478	0.175157	0.171334	0.158589	0.0375154	0.0413388	0.0298687	0.0145751	0.0158496
1.479	0.186627	0.154766	0.173883	0.033692	0.05026	0.0324176	0.0145751	0.0145751
1.48	0.158589	0.18153	0.180255	0.0273197	0.0285942	0.033692	0.00692836	0.033692
1.481	0.168785	0.171334	0.16751	0.0375154	0.0247708	0.0285942	0.019673	0.0413388
1.482	0.172608	0.159864	0.170059	0.0413388	0.0222219	0.0515345	0.0145751	0.0209474
1.483	0.177706	0.158589	0.162413	0.0273197	0.0400643	0.036241	0.0260453	0.0273197
1.484	0.168785	0.157315	0.18153	0.0298687	0.0298687	0.0375154	0.0107517	0.0375154
1.485	0.173883	0.153491	0.163687	0.0285942	0.0375154	0.0489856	0.0260453	0.0209474
1.486	0.168785	0.177706	0.176432	0.0413388	0.0158496	0.0349665	0.0145751	0.0298687
1.487	0.182804	0.154766	0.147119	0.036241	0.033692	0.0438877	0.00310498	0.0209474
1.488	0.170059	0.158589	0.158589	0.0413388	0.036241	0.0438877	0.017124	0.017124
1.489	0.176432	0.168785	0.163687	0.017124	0.0285942	0.0464367	0.0324176	0.0260453
1.49	0.178981	0.176432	0.172608	0.0273197	0.0285942	0.0375154	0.00437944	0.0234963
1.491	0.171334	0.162413	0.166236	0.0464367	0.0298687	0.0375154	0.0158496	0.0247708
1.492	0.170059	0.163687	0.152217	0.0311431	0.017124	0.0426133	0.0273197	0.0387899
1.493	0.176432	0.159864	0.157315	0.0298687	0.0375154	0.0375154	0.0145751	0.0451622
1.494	0.176432	0.15604	0.16751	0.0311431	0.0247708	0.0349665	0.0183985	0.0273197
1.495	0.170059	0.166236	0.178981	0.0413388	0.036241	0.0387899	0.0234963	0.0209474
1.496	0.186627	0.15604	0.153491	0.0311431	0.0285942	0.0489856	0.0133007	0.0234963
1.497	0.158589	0.154766	0.168785	0.0387899	0.0375154	0.033692	0.0247708	0.0183985
1.498	0.184078	0.168785	0.166236	0.0311431	0.036241	0.0375154	0.0183985	0.0234963
1.499	0.163687	0.186627	0.161138	0.0285942	0.033692	0.0400643	0.0285942	0.0298687
1.5	0.16751	0.16751	0.163687	0.0400643	0.0413388	0.0413388	0.0133007	0.0247708
1.501	0.173883	0.147119	0.153491	0.0349665	0.0209474	0.0260453	0.0298687	0.0400643
1.502	0.164962	0.175157	0.158589	0.0387899	0.0298687	0.0375154	0.0209474	0.0285942
1.503	0.176432	0.166236	0.177706	0.0387899	0.033692	0.0324176	0.0311431	0.0298687
1.504	0.172608	0.163687	0.162413	0.0234963	0.0298687	0.0375154	0.0260453	0.0298687
1.505	0.177706	0.163687	0.163687	0.0298687	0.0209474	0.0375154	0.0222219	0.0324176
1.506	0.157315	0.163687	0.162413	0.036241	0.0285942	0.0387899	0.0133007	0.0260453
1.507	0.178981	0.170059	0.166236	0.036241	0.0260453	0.0375154	0.033692	0.0400643
1.508	0.157315	0.163687	0.161138	0.0260453	0.0298687	0.0247708	0.0273197	0.0234963
1.509	0.15604	0.153491	0.172608	0.0298687	0.036241	0.0387899	0.019673	0.0158496
1.51	0.172608	0.163687	0.164962	0.0413388	0.0247708	0.0400643	0.0298687	0.0298687
1.511	0.164962	0.166236	0.159864	0.0209474	0.036241	0.0183985	0.0183985	0.0209474
1.512	0.159864	0.164962	0.158589	0.0349665	0.036241	0.0426133	0.0247708	0.0285942
1.513	0.168785	0.154766	0.161138	0.0273197	0.0234963	0.0324176	0.0247708	0.0298687
1.514	0.164962	0.16751	0.153491	0.036241	0.0273197	0.0387899	0.0247708	0.0183985
1.515	0.178981	0.16751	0.154766	0.0247708	0.0400643	0.05026	0.00947728	0.0273197
1.516	0.164962	0.162413	0.170059	0.0298687	0.0260453	0.033692	0.017124	0.0311431
1.517	0.175157	0.15604	0.157315	0.0247708	0.0298687	0.0298687	0.0107517	0.0311431
1.518	0.164962	0.168785	0.15604	0.0247708	0.036241	0.0209474	0.00692836	0.0209474
1.519	0.158589	0.157315	0.158589	0.0349665	0.0222219	0.036241	0.0209474	0.0247708
1.52	0.180255	0.152217	0.161138	0.0311431	0.0349665	0.033692	0.0209474	0.033692
1.521	0.173883	0.15604	0.149668	0.0247708	0.0298687	0.0451622	0.0247708	0.0285942
1.522	0.168785	0.16751	0.168785	0.0400643	0.0349665	0.0260453	0.033692	0.0145751
1.523	0.158589	0.148394	0.163687	0.036241	0.036241	0.0298687	0.0311431	0.0260453
1.524	0.159864	0.159864	0.163687	0.036241	0.0273197	0.0247708	0.0107517	0.0209474
1.525	0.163687	0.150942	0.161138	0.033692	0.0413388	0.0438877	0.0298687	0.0400643
1.526	0.162413	0.152217	0.152217	0.0349665	0.0273197	0.0234963	0.0183985	0.0209474
1.527	0.166236	0.168785	0.154766	0.0413388	0.0273197	0.036241	0.0260453	0.0145751
1.528	0.162413	0.158589	0.162413	0.0285942	0.0285942	0.036241	0.0260453	0.0260453
1.529	0.159864	0.153491	0.166236	0.0324176	0.0260453	0.036241	0.019673	0.0260453
1.53	0.161138	0.163687	0.171334	0.0426133	0.0285942	0.033692	0.0158496	0.00183052
1.531	0.164962	0.171334	0.158589	0.0247708	0.036241	0.0413388	0.0260453	0.0311431
1.532	0.162413	0.173883	0.152217	0.0222219	0.036241	0.0438877	0.0133007	0.0260453
1.533	0.177706	0.152217	0.159864	0.0247708	0.0324176	0.0222219	0.0056539	0.0387899
1.534	0.149668	0.161138	0.163687	0.0298687	0.0260453	0.0260453	0.0324176	0.0311431
1.535	0.163687	0.152217	0.168785	0.0349665	0.0222219	0.0387899	0.036241	0.0273197
1.536	0.150942	0.138198	0.162413	0.0209474	0.0413388	0.0273197	0.019673	0.0120262
1.537	0.159864	0.163687	0.166236	0.0426133	0.0247708	0.0451622	0.0260453	0.0273197
1.538	0.16751	0.148394	0.161138	0.033692	0.0375154	0.0311431	0.036241	0.036241
1.539	0.162413	0.153491	0.172608	0.0387899	0.0375154	0.0426133	0.017124	0.0298687
1.54	0.158589	0.159864	0.158589	0.0285942	0.0426133	0.0477111	0.0145751	0.019673
1.541	0.154766	0.153491	0.164962	0.0260453	0.0234963	0.0324176	0.0247708	0.0311431
1.542	0.161138	0.158589	0.162413	0.033692	0.0413388	0.0477111	0.0158496	0.00692836
1.543	0.162413	0.157315	0.150942	0.0298687	0.0222219	0.0324176	0.0311431	0.019673
1.544	0.15604	0.140747	0.166236	0.0285942	0.0324176	0.0120262	0.0298687	0.0438877
1.545	0.158589	0.152217	0.15604	0.0311431	0.0298687	0.0375154	0.036241	0.0158496
1.546	0.162413	0.166236	0.154766	0.0311431	0.0400643	0.0413388	0.0311431	0.0311431
1.547	0.168785	0.143296	0.157315	0.0222219	0.0158496	0.0349665	0.0222219	0.0234963
1.548	0.162413	0.158589	0.163687	0.0273197	0.0400643	0.0413388	0.019673	0.017124
1.549	0.157315	0.150942	0.158589	0.00692836	0.0298687	0.0413388	0.017124	0.0298687
1.55	0.163687	0.140747	0.149668	0.0413388	0.0133007	0.0285942	0.0273197	0.0247708
1.551	0.161138	0.154766	0.139472	0.0234963	0.0273197	0.0375154	0.00820282	0.0145751
1.552	0.149668	0.152217	0.166236	0.0260453	0.0298687	0.0260453	0.0133007	0.017124
1.553	0.164962	0.14457	0.164962	0.0298687	0.036241	0.0260453	0.0209474	0.0234963
1.554	0.162413	0.158589	0.157315	0.0260453	0.0260453	0.036241	0.0145751	0.0222219
1.555	0.158589	0.159864	0.147119	0.0234963	0.0209474	0.0260453	0.0145751	0.019673
1.556	0.15604	0.140747	0.152217	0.036241	0.0107517	0.0260453	0.0273197	0.0260453
1.557	0.159864	0.148394	0.148394	0.0400643	0.0311431	0.0222219	0.0260453	0.017124
1.558	0.152217	0.153491	0.149668	0.0311431	0.0324176	0.0260453	0.00437944	0.0222219
1.559	0.148394	0.158589	0.152217	0.0260453	0.0311431	0.0285942	0.017124	0.019673
1.56	0.158589	0.143296	0.143296	0.0247708	0.036241	0.0285942	0.019673	0.0298687
1.561	0.152217	0.154766	0.154766	0.0273197	0.019673	0.017124	0.0349665	0.0056539
1.562	0.150942	0.136923	0.158589	0.0158496	0.0298687	0.0273197	0.0158496	0.0145751
1.563	0.159864	0.148394	0.143296	0.0285942	0.019673	0.0324176	0.019673	0.0222219
1.564	0.143296	0.143296	0.145845	0.0285942	0.0311431	0.036241	0.0311431	0.0234963
1.565	0.157315	0.149668	0.148394	0.0298687	0.00947728	0.017124	0.00310498	0.0260453
1.566	0.158589	0.138198	0.1331	0.0209474	0.0260453	0.019673	0.0145751	0.0209474
1.567	0.154766	0.136923	0.145845	0.0222219	0.0311431	0.0311431	0.0145751	0.0183985
1.568	0.152217	0.149668	0.14457	0.036241	0.0285942	0.0260453	0.00437944	0.0247708
1.569	0.161138	0.138198	0.150942	0.0247708	0.0324176	0.0260453	0.0273197	0.00947728
1.57	0.136923	0.157315	0.152217	0.0260453	0.0285942	0.0311431	0.0247708	0.0120262
1.571	0.142021	0.149668	0.153491	0.019673	0.0273197	0.017124	0.0145751	0.019673
1.572	0.157315	0.147119	0.152217	0.0298687	0.0324176	0.0222219	0.000556059	0.0209474
1.573	0.140747	0.14457	0.148394	0.0247708	0.0234963	0.0273197	0.0145751	0.0349665
1.574	0.158589	0.129277	0.149668	0.033692	0.0145751	0.036241	0.017124	0.0107517
1.575	0.154766	0.139472	0.153491	0.0247708	0.033692	0.0133007	0.0387899	0.0222219
1.576	0.157315	0.148394	0.149668	0.0120262	0.033692	0.0260453	0.00692836	0.0234963
1.577	0.148394	0.143296	0.150942	0.033692	0.0298687	0.0375154	0.00820282	0.0107517
1.578	0.142021	0.145845	0.145845	0.0145751	0.0222219	0.0209474	0.0298687	0.0234963
1.579	0.142021	0.150942	0.153491	0.019673	0.0311431	0.0400643	0.0158496	0.0234963
1.58	0.161138	0.163687	0.157315	0.0413388	0.0438877	0.0438877	0.0120262	0.0209474
1.581	0.154766	0.131826	0.15604	0.033692	0.0209474	0.0247708	0.00692836	0.0158496
1.582	0.150942	0.135649	0.138198	0.0234963	0.0298687	0.0349665	0.0349665	0.019673
1.583	0.135649	0.1331	0.148394	0.019673	0.017124	0.036241	0.0234963	0.017124
1.584	0.136923	0.154766	0.14457	0.0234963	0.0349665	0.0285942	0.0133007	0.0273197
1.585	0.152217	0.138198	0.15604	0.0298687	0.033692	0.0387899	0.0209474	0.0133007
1.586	0.138198	0.145845	0.162413	0.0234963	0.0209474	0.0260453	0.0158496	0.0133007
1.587	0.14457	0.142021	0.148394	0.0413388	0.0209474	0.0234963	0.0260453	0.019673
1.588	0.15604	0.145845	0.136923	0.0209474	0.036241	0.0413388	0.0247708	0.00947728
1.589	0.138198	0.153491	0.158589	0.00820282	0.0298687	0.033692	0.00947728	0.0247708
1.59	0.150942	0.148394	0.136923	0.0400643	0.019673	0.0234963	0.017124	0.0285942
1.591	0.147119	0.136923	0.139472	0.0387899	0.0273197	0.0273197	0.019673	0.0234963
1.592	0.150942	0.152217	0.143296	0.017124	0.0120262	0.0234963	0.0260453	0.0133007
1.593	0.15604	0.14457	0.14457	0.0120262	0.0247708	0.0324176	0.0285942	0.0298687
1.594	0.145845	0.153491	0.152217	0.0311431	0.0247708	0.0375154	0.0298687	0.0324176
1.595	0.145845	0.131826	0.140747	0.0056539	0.0285942	0.036241	0.0234963	0.0107517
1.596	0.124179	0.153491	0.149668	0.0260453	0.0209474	0.0222219	0.017124	0.0107517
1.597	0.14457	0.129277	0.145845	0.0387899	0.0285942	0.0273197	0.033692	0.0247708
1.598	0.148394	0.152217	0.140747	0.033692	0.0247708	0.0247708	0.036241	0.0311431
1.599	0.154766	0.140747	0.150942	0.0273197	0.0273197	0.0273197	0.0133007	0.0133007
1.6	0.14457	0.138198	0.148394	0.0311431	0.0311431	0.0260453	0.0209474	0.033692
1.601	0.147119	0.130551	0.157315	0.0234963	0.0183985	0.0222219	0.017124	0.0209474
1.602	0.143296	0.148394	0.149668	0.0260453	0.0349665	0.0285942	0.0247708	0.00820282
1.603	0.131826	0.130551	0.142021	0.0133007	0.00947728	0.017124	0.017124	0.0145751
1.604	0.161138	0.158589	0.128002	0.036241	0.0298687	0.0247708	0.0273197	0.0247708
1.605	0.143296	0.15604	0.166236	0.0209474	0.0222219	0.0273197	0.0133007	0.0234963
1.606	0.142021	0.145845	0.143296	0.0145751	0.017124	0.0311431	0.019673	0.0056539
1.607	0.138198	0.130551	0.143296	0.0133007	0.0298687	0.0209474	0.0260453	0.0311431
1.608	0.145845	0.136923	0.126728	0.036241	0.0158496	0.0247708	0.0260453	0.0209474
1.609	0.145845	0.131826	0.14457	0.0158496	0.0349665	0.033692	0.0183985	0.0285942
1.61	0.153491	0.138198	0.149668	0.0222219	0.0285942	0.036241	0.00820282	0.0120262
1.611	0.1331	0.139472	0.1331	0.0349665	0.0209474	0.0273197	0.017124	0.0298687
1.612	0.143296	0.138198	0.139472	0.0183985	0.0234963	0.0260453	0.0260453	0.0158496
1.613	0.150942	0.122904	0.136923	0.019673	0.0285942	0.0387899	0.0375154	0.0247708
1.614	0.139472	0.143296	0.150942	0.0133007	0.0285942	0.033692	0.0183985	0.0298687
1.615	0.147119	0.148394	0.145845	0.0375154	0.017124	0.0209474	0.0145751	0.0120262
1.616	0.138198	0.138198	0.124179	0.0145751	0.0324176	0.0400643	0.0183985	0.0209474
1.617	0.153491	0.134374	0.143296	0.0247708	0.0234963	0.0298687	0.036241	0.0260453
1.618	0.131826	0.136923	0.135649	0.0298687	0.0260453	0.0273197	0.0158496	0.0133007
1.619	0.148394	0.143296	0.131826	0.0298687	0.0298687	0.033692	0.00947728	0.0247708
1.62	0.148394	0.136923	0.138198	0.0298687	0.017124	0.0222219	0.0247708	0.0209474
1.621	0.138198	0.142021	0.148394	0.0311431	0.017124	0.033692	0.0209474	0.0158496
1.622	0.148394	0.138198	0.148394	0.0234963	0.0247708	0.0260453	0.0234963	0.0273197
1.623	0.135649	0.148394	0.135649	0.0158496	0.0349665	0.0413388	0.0273197	0.0056539
1.624	0.147119	0.138198	0.143296	0.0145751	0.0285942	0.033692	0.00947728	0.0464367
1.625	0.158589	0.142021	0.135649	0.0311431	0.0285942	0.0273197	0.0234963	0.017124
1.626	0.135649	0.134374	0.153491	0.0247708	0.0285942	0.0426133	0.033692	0.0298687
1.627	0.148394	0.136923	0.139472	0.0158496	0.0311431	0.036241	0.0145751	0.0324176
1.628	0.140747	0.147119	0.150942	0.0426133	0.0209474	0.0234963	0.0311431	0.0158496
1.629	0.139472	0.134374	0.147119	0.0298687	0.0209474	0.033692	0.017124	0.0311431
1.63	0.135649	0.149668	0.138198	0.0056539	0.0145751	0.0387899	0.00692836	0.0222219
1.631	0.145845	0.138198	0.150942	0.0120262	0.0260453	0.033692	0.036241	0.0260453
1.632	0.152217	0.136923	0.140747	0.0234963	0.0234963	0.036241	0.0298687	0.0247708
1.633	0.138198	0.125453	0.140747	0.0234963	0.0311431	0.0324176	0.0413388	0.0387899
1.634	0.139472	0.145845	0.147119	0.0247708	0.0540834	0.0260453	0.0247708	0.0298687
1.635	0.143296	0.139472	0.142021	0.0311431	0.017124	0.0234963	0.0247708	0.0234963
1.636	0.128002	0.136923	0.145845	0.0234963	0.0183985	0.0234963	0.019673	0.0260453
1.637	0.154766	0.152217	0.140747	0.0285942	-0.000718402	0.0145751	0.0260453	0.0273197
1.638	0.142021	0.1331	0.134374	0.0209474	0.0273197	0.0324176	0.0311431	0.0260453
1.639	0.140747	0.148394	0.139472	0.0375154	0.0158496	0.0426133	0.0324176	0.0145751
1.64	0.138198	0.136923	0.148394	0.0311431	0.0056539	0.033692	0.0183985	0.0247708
1.641	0.153491	0.14457	0.136923	0.0145751	0.0133007	0.0234963	0.0324176	0.0260453
1.642	0.130551	0.138198	0.131826	0.0056539	0.0158496	0.0234963	0.0107517	0.0234963
1.643	0.131826	0.1331	0.139472	0.0183985	0.0120262	0.0298687	0.0209474	0.0260453
1.644	0.14457	0.125453	0.143296	0.0247708	0.0056539	0.0183985	0.0285942	0.0247708
1.645	0.131826	0.139472	0.134374	0.0183985	0.017124	0.0298687	0.0209474	0.0234963
1.646	0.135649	0.143296	0.136923	0.033692	0.0056539	0.0222219	0.0234963	0.0145751
1.647	0.140747	0.139472	0.131826	0.0260453	0.00820282	0.0234963	0.0158496	0.0273197
1.648	0.136923	0.138198	0.14457	0.0209474	0.0107517	0.0285942	0.0145751	0.0298687
1.649	0.14457	0.138198	0.14457	0.017124	0.000556059	0.0298687	0.00947728	0.0349665
1.65	0.134374	0.129277	0.126728	0.0298687	0.0145751	0.0209474	0.0298687	0.00947728
1.651	0.138198	0.136923	0.134374	0.0158496	-0.00199286	0.0324176	0.0222219	0.0158496
1.652	0.124179	0.140747	0.134374	0.00947728	-0.000718402	0.0311431	0.0209474	0.0298687
1.653	0.147119	0.1331	0.128002	0.0311431	0.0145751	0.0183985	0.0247708	0.019673
1.654	0.145845	0.136923	0.130551	0.0298687	0.000556059	0.0234963	0.0158496	0.0183985
1.655	0.142021	0.140747	0.135649	0.0183985	0.0247708	0.0183985	0.0349665	0.000556059
1.656	0.130551	0.129277	0.115257	0.017124	0.00692836	0.0158496	0.0209474	0.0298687
1.657	0.140747	0.128002	0.142021	0.0120262	0.0120262	0.0324176	0.0056539	0.0145751
1.658	0.129277	0.128002	0.128002	0.00947728	0.0120262	0.0234963	0.033692	0.0133007
1.659	0.126728	0.130551	0.116532	0.0120262	0.0107517	0.0273197	0.019673	0.036241
1.66	0.148394	0.136923	0.143296	0.0273197	0.00947728	0.017124	0.0158496	0.0133007
1.661	0.130551	0.1331	0.139472	0.00692836	0.017124	0.0234963	0.0145751	0.0247708
1.662	0.139472	0.139472	0.130551	0.0145751	0.00947728	0.0133007	0.0056539	0.0247708
1.663	0.135649	0.134374	0.126728	0.0285942	0.0260453	0.0298687	0.0120262	0.017124
1.664	0.142021	0.125453	0.138198	0.019673	0.00820282	0.0260453	0.0311431	0.0285942
1.665	0.135649	0.129277	0.111434	0.0120262	-0.000718402	0.0209474	0.0183985	0.019673
1.666	0.138198	0.119081	0.129277	0.0183985	0.0260453	0.0145751	0.0133007	0.033692
1.667	0.128002	0.129277	0.148394	0.017124	0.017124	0.0273197	0.00947728	0.0311431
1.668	0.129277	0.122904	0.111434	0.0209474	-0.00454178	0.0222219	0.017124	0.0107517
1.669	0.1331	0.119081	0.128002	0.0158496	0.0120262	0.0260453	0.0260453	0.0426133
1.67	0.153491	0.148394	0.14457	0.0285942	0.0234963	0.0234963	0.019673	0.0234963
1.671	0.131826	0.124179	0.138198	0.0145751	0.0133007	0.0145751	0.00947728	0.0183985
1.672	0.134374	0.117806	0.129277	0.0234963	0.000556059	0.0133007	0.0260453	0.033692
1.673	0.134374	0.124179	0.142021	0.0222219	0.019673	0.0209474	0.0145751	0.0234963
1.674	0.131826	0.128002	0.140747	0.0247708	0.0120262	0.033692	0.0183985	0.0183985
1.675	0.125453	0.112709	0.128002	0.0107517	0.00437944	0.017124	0.017124	0.0375154
1.676	0.135649	0.129277	0.128002	0.0120262	0.0273197	0.0400643	0.017124	0.0298687
1.677	0.128002	0.138198	0.125453	0.00820282	0.00947728	0.0209474	0.0158496	0.017124
1.678	0.139472	0.125453	0.135649	0.0247708	0.019673	0.0183985	0.0133007	0.033692
1.679	0.124179	0.122904	0.125453	0.0183985	0.0158496	0.0349665	0.0234963	0.00947728
1.68	0.136923	0.138198	0.130551	0.0222219	0.00183052	0.019673	0.00692836	0.0209474
1.681	0.136923	0.122904	0.138198	0.0183985	0.017124	0.033692	0.0145751	0.036241
1.682	0.131826	0.139472	0.138198	0.0056539	0.0133007	0.0285942	0.0247708	0.0133007
1.683	0.1331	0.136923	0.129277	0.017124	0.0209474	0.0183985	0.0222219	0.0234963
1.684	0.124179	0.128002	0.136923	0.0234963	0.0056539	0.0438877	0.0260453	0.0273197
1.685	0.136923	0.119081	0.125453	0.019673	0.0183985	0.033692	0.0056539	0.0145751
1.686	0.143296	0.122904	0.124179	0.0120262	0.0145751	0.0222219	0.0247708	0.0387899
1.687	0.129277	0.112709	0.147119	0.0183985	0.00437944	0.0285942	0.0133007	0.0209474
1.688	0.148394	0.129277	0.115257	0.0311431	0.0056539	0.0133007	0.0145751	0.036241
1.689	0.128002	0.14457	0.131826	0.017124	0.019673	0.019673	0.019673	0.0273197
1.69	0.131826	0.124179	0.126728	0.0209474	0.019673	0.0298687	0.0247708	0.0234963
1.691	0.128002	0.131826	0.117806	0.0107517	0.00820282	0.0247708	0.0260453	0.0260453
1.692	0.138198	0.120355	0.116532	0.0222219	0.0222219	0.0260453	0.00947728	0.0311431
1.693	0.136923	0.129277	0.113983	0.033692	0.0324176	0.000556059	0.0183985	0.0247708
1.694	0.129277	0.125453	0.108885	0.0247708	0.0133007	0.0311431	0.0209474	0.017124
1.695	0.128002	0.128002	0.111434	0.0324176	0.00310498	0.0285942	0.0247708	0.0285942
1.696	0.128002	0.116532	0.117806	0.00820282	0.00692836	0.00183052	0.0133007	0.0247708
1.697	0.124179	0.122904	0.0986895	0.0324176	0.0056539	0.0260453	0.0120262	0.00947728
1.698	0.1331	0.125453	0.124179	0.0145751	0.0158496	0.0234963	0.036241	0.0107517
1.699	0.128002	0.122904	0.12163	0.0234963	0.00947728	0.0247708	0.0234963	0.00820282
1.7	0.143296	0.117806	0.12163	0.00947728	0.00947728	0.0209474	0.0158496	0.0222219
1.701	0.122904	0.128002	0.112709	0.019673	0.0324176	0.0273197	0.019673	0.0133007
1.702	0.134374	0.128002	0.108885	0.0273197	0.017124	0.0298687	0.0158496	0.0247708
1.703	0.125453	0.1331	0.115257	0.00947728	0.00947728	0.0222219	0.0298687	0.0260453
1.704	0.122904	0.128002	0.107611	0.0133007	0.0209474	0.0260453	0.0145751	0.0133007
1.705	0.117806	0.1331	0.119081	0.0260453	0.0107517	0.036241	0.0133007	0.00820282
1.706	0.136923	0.111434	0.115257	0.019673	0.0158496	0.0209474	0.0234963	0.0133007
1.707	0.125453	0.131826	0.136923	0.017124	0.00692836	0.0285942	0.0107517	0.0209474
1.708	0.125453	0.116532	0.115257	0.033692	0.0145751	0.00692836	0.0158496	0.00183052
1.709	0.122904	0.107611	0.125453	0.0158496	0.0120262	0.0209474	0.0247708	0.0209474
1.71	0.14457	0.128002	0.117806	0.0247708	0.0222219	0.019673	0.0209474	0.0311431
1.711	0.130551	0.124179	0.115257	0.00310498	0.0158496	0.036241	0.0247708	0.0209474
1.712	0.126728	0.120355	0.111434	0.0273197	0.00692836	0.0209474	0.0107517	0.0209474
1.713	0.130551	0.135649	0.111434	0.0260453	0.0107517	0.0260453	0.0145751	0.0222219
1.714	0.136923	0.106336	0.116532	0.0107517	0.0158496	0.0247708	0.017124	0.0324176
1.715	0.128002	0.122904	0.128002	0.0183985	0.00820282	0.036241	0.0311431	0.0209474
1.716	0.122904	0.128002	0.112709	0.0145751	0.0120262	0.0311431	0.017124	0.0260453
1.717	0.134374	0.119081	0.116532	0.0120262	0.0145751	0.019673	0.0311431	0.0222219
1.718	0.124179	0.124179	0.0948662	0.0247708	0.00692836	0.036241	0.0247708	0.036241
1.719	0.125453	0.113983	0.116532	0.0158496	0.033692	0.0209474	0.0183985	0.0260453
1.72	0.122904	0.131826	0.1331	0.0273197	0.0247708	0.0209474	0.0107517	0.0209474
1.721	0.125453	0.128002	0.125453	0.0247708	0.00310498	0.0273197	0.033692	0.0222219
1.722	0.125453	0.12163	0.115257	0.0234963	0.0209474	0.0222219	0.0183985	0.0413388
1.723	0.124179	0.1331	0.111434	0.0120262	0.0120262	0.0145751	0.00820282	0.0158496
1.724	0.122904	0.116532	0.131826	0.0285942	0.00310498	0.017124	0.0273197	0.0247708
1.725	0.120355	0.125453	0.117806	0.0222219	0.0209474	0.0324176	0.019673	0.0133007
1.726	0.128002	0.122904	0.112709	0.0247708	0.0183985	0.0222219	0.036241	0.0451622
1.727	0.138198	0.130551	0.106336	0.019673	0.0260453	0.0234963	0.033692	0.0209474
1.728	0.129277	0.138198	0.108885	0.0158496	-0.000718402	0.0145751	0.0209474	0.0298687
1.729	0.135649	0.130551	0.131826	0.0298687	0.00820282	0.036241	0.00947728	0.019673
1.73	0.128002	0.124179	0.128002	0.0209474	0.0209474	0.0260453	0.033692	0.0234963
1.731	0.125453	0.122904	0.108885	0.0107517	0.017124	0.0145751	0.0133007	0.0311431
1.732	0.124179	0.1331	0.129277	0.019673	0.019673	0.0260453	0.0273197	0.0375154
1.733	0.124179	0.128002	0.122904	0.0285942	0.0273197	0.0260453	0.0260453	0.0247708
1.734	0.149668	0.113983	0.128002	0.00692836	0.0247708	0.0247708	0.0209474	0.00820282
1.735	0.125453	0.120355	0.116532	0.019673	0.0145751	0.0222219	0.019673	0.0285942
1.736	0.120355	0.112709	0.12163	0.0145751	0.0056539	0.00947728	0.0387899	0.0222219
1.737	0.128002	0.117806	0.117806	0.017124	0.0158496	0.0209474	0.0145751	0.0260453
1.738	0.117806	0.131826	0.129277	0.0056539	0.017124	0.017124	0.017124	0.019673
1.739	0.112709	0.12163	0.122904	0.0222219	0.0120262	0.0209474	0.0209474	0.0247708
1.74	0.117806	0.128002	0.112709	0.0183985	0.0158496	0.0273197	0.0260453	0.0273197
1.741	0.139472	0.129277	0.117806	0.0120262	0.0298687	0.0222219	0.0133007	0.0311431
1.742	0.128002	0.130551	0.128002	0.0133007	0.0120262	0.0234963	0.0222219	0.0209474
1.743	0.126728	0.112709	0.102513	0.000556059	0.0234963	0.00183052	0.00183052	0.0222219
1.744	0.111434	0.131826	0.129277	0.0311431	0.0158496	0.0158496	0.0273197	0.019673
1.745	0.12163	0.106336	0.117806	0.0234963	-0.00199286	0.0375154	0.0222219	0.0234963
1.746	0.117806	0.12163	0.111434	0.0183985	0.017124	0.0209474	0.0133007	0.0234963
1.747	0.117806	0.122904	0.131826	0.0145751	0.0133007	0.0234963	0.00692836	0.00947728
1.748	0.129277	0.119081	0.103787	0.0120262	-0.00326732	0.0209474	0.0247708	0.0133007
1.749	0.112709	0.117806	0.108885	0.0145751	0.00183052	0.00947728	0.0209474	0.0120262
1.75	0.116532	0.116532	0.113983	0.0107517	0.0209474	0.0120262	0.0056539	0.0285942
1.751	0.142021	0.122904	0.108885	0.000556059	0.017124	0.0158496	0.0260453	0.0145751
1.752	0.125453	0.12163	0.111434	-0.000718402	0.0234963	0.033692	0.0145751	0.0133007
1.753	0.124179	0.126728	0.111434	0.0107517	0.00947728	0.00310498	0.0234963	0.0145751
1.754	0.124179	0.0974151	0.108885	0.019673	0.0056539	0.0375154	0.0107517	0.0209474
1.755	0.122904	0.113983	0.122904	0.00310498	0.00820282	0.0183985	0.00820282	0.0285942
1.756	0.106336	0.116532	0.103787	0.0145751	0.0120262	-0.00326732	0.0273197	0.0209474
1.757	0.111434	0.103787	0.117806	0.00183052	-0.00581625	0.0273197	0.000556059	0.0183985
1.758	0.117806	0.117806	0.12163	0.0234963	0.0247708	0.0209474	0.017124	0.0260453
1.759	0.122904	0.115257	0.117806	0.0120262	0.0107517	0.00947728	0.00310498	0.0133007
1.76	0.117806	0.107611	0.126728	0.00820282	0.019673	0.036241	0.00947728	0.017124
1.761	0.112709	0.122904	0.12163	0.0158496	0.0158496	0.00820282	0.0222219	0.0183985
1.762	0.112709	0.113983	0.106336	0.0133007	0.0158496	0.0120262	0.019673	0.00947728
1.763	0.119081	0.117806	0.101238	0.0056539	0.00820282	0.0285942	0.0234963	0.0247708
1.764	0.136923	0.120355	0.119081	0.019673	0.0158496	0.0145751	0.017124	0.0260453
1.765	0.131826	0.117806	0.115257	0.0209474	0.017124	0.0209474	0.00692836	0.0056539
1.766	0.111434	0.106336	0.12163	0.0120262	0.0158496	0.0222219	0.00820282	0.0324176
1.767	0.128002	0.117806	0.111434	0.0273197	0.0209474	0.0183985	0.019673	0.0209474
1.768	0.117806	0.115257	0.111434	0.0056539	0.0158496	0.0260453	0.0158496	0.0273197
1.769	0.128002	0.108885	0.111434	0.0158496	0.0209474	0.0234963	0.00820282	0.017124
1.77	0.129277	0.119081	0.112709	0.0158496	0.0056539	0.0133007	0.0273197	0.0285942
1.771	0.115257	0.111434	0.113983	0.0260453	0.0209474	0.0145751	0.00437944	0.0222219
1.772	0.106336	0.124179	0.122904	0.00437944	0.0056539	0.0234963	0.0145751	0.0234963
1.773	0.124179	0.117806	0.119081	0.00310498	0.0247708	0.0273197	0.0298687	0.0349665
1.774	0.106336	0.119081	0.115257	0.0285942	0.0209474	0.0120262	0.0247708	0.0145751
1.775	0.124179	0.124179	0.11016	0.0222219	0.0145751	0.033692	0.017124	0.0285942
1.776	0.117806	0.108885	0.126728	0.0133007	0.0260453	0.0311431	0.0234963	0.0247708
1.777	0.115257	0.119081	0.11016	0.017124	0.0056539	0.0298687	0.0158496	0.0311431
1.778	0.125453	0.117806	0.115257	0.0298687	0.0145751	0.0222219	0.0260453	0.0209474
1.779	0.126728	0.129277	0.107611	0.033692	0.00437944	0.0247708	0.0222219	0.0183985
1.78	0.115257	0.105062	0.106336	0.0183985	0.0260453	0.0133007	0.0209474	0.0234963
1.781	0.116532	0.116532	0.112709	0.017124	0.017124	0.019673	0.0273197	0.0158496
1.782	0.124179	0.120355	0.126728	0.0107517	0.0209474	0.033692	0.0209474	0.0311431
1.783	0.102513	0.108885	0.115257	0.00310498	0.0209474	0.0158496	0.0209474	0.0209474
1.784	0.124179	0.122904	0.120355	0.0120262	0.0145751	0.0209474	0.0145751	0.0260453
1.785	0.124179	0.125453	0.126728	0.00947728	0.0158496	0.0298687	0.00437944	0.019673
1.786	0.119081	0.116532	0.129277	0.0273197	0.0133007	0.0222219	0.0209474	0.0209474
1.787	0.125453	0.113983	0.108885	0.0260453	0.0145751	0.00820282	0.00947728	0.0311431
1.788	0.107611	0.108885	0.116532	0.00947728	0.0234963	0.0158496	0.0234963	0.0234963
1.789	0.113983	0.102513	0.105062	0.036241	0.0247708	0.0209474	0.0260453	0.0120262
1.79	0.130551	0.124179	0.112709	0.00692836	0.0133007	0.019673	0.0298687	0.0298687
1.791	0.124179	0.0986895	0.111434	0.0133007	0.0209474	0.0234963	0.017124	0.0209474
1.792	0.126728	0.122904	0.119081	0.00437944	0.019673	0.0158496	0.017124	0.0209474
1.793	0.11016	0.120355	0.119081	0.0209474	0.0285942	0.0209474	0.0247708	0.017124
1.794	0.106336	0.111434	0.116532	0.017124	0.0107517	0.019673	0.0120262	0.0222219
1.795	0.128002	0.115257	0.101238	0.00692836	0.0209474	0.0120262	0.00947728	0.0273197
1.796	0.12163	0.129277	0.111434	0.0158496	0.00437944	0.0158496	0.00947728	0.0209474
1.797	0.111434	0.116532	0.103787	0.00820282	0.0133007	0.0145751	0.0107517	0.017124
1.798	0.131826	0.12163	0.116532	0.019673	0.0056539	0.0260453	0.0209474	0.0260453
1.799	0.120355	0.111434	0.128002	0.0209474	0.0056539	0.00692836	0.017124	0.033692
1.8	0.12163	0.113983	0.11016	0.0056539	0.00947728	0.0133007	0.017124	0.0183985
1.801	0.115257	0.117806	0.120355	0.00820282	0.0209474	0.0183985	0.019673	0.0260453
1.802	0.115257	0.111434	0.0948662	0.0209474	0.0158496	0.0145751	0.0107517	0.0209474
1.803	0.120355	0.126728	0.102513	0.0158496	0.00820282	0.0133007	0.019673	0.019673
1.804	0.111434	0.11016	0.1331	-0.000718402	0.0158496	0.0247708	0.0158496	0.036241
1.805	0.122904	0.119081	0.117806	0.0133007	0.0234963	0.0056539	0.0222219	0.0298687
1.806	0.116532	0.106336	0.107611	0.0209474	0.019673	0.00820282	0.0158496	0.019673
1.807	0.117806	0.115257	0.131826	0.0107517	0.0145751	0.0247708	0.0158496	0.0298687
1.808	0.124179	0.1331	0.116532	0.0234963	0.0247708	0.0285942	0.017124	0.019673
1.809	0.112709	0.112709	0.111434	0.0145751	0.0120262	0.0324176	0.033692	0.0247708
1.81	0.126728	0.111434	0.115257	0.0107517	0.00820282	0.0349665	0.0222219	0.0298687
1.811	0.120355	0.102513	0.115257	0.017124	0.0234963	0.017124	0.0311431	0.0209474
1.812	0.106336	0.136923	0.108885	0.0285942	0.00692836	0.00820282	0.0298687	0.0234963
1.813	0.119081	0.106336	0.099964	0.0158496	0.017124	0.0400643	0.0145751	0.0273197
1.814	0.102513	0.119081	0.111434	0.0145751	0.0273197	0.0234963	0.00947728	0.017124
1.815	0.11016	0.117806	0.108885	0.0209474	0.0133007	0.0209474	0.0413388	0.0413388
1.816	0.129277	0.108885	0.108885	0.0145751	0.0222219	0.0183985	0.0222219	0.0260453
1.817	0.0961406	0.111434	0.119081	0.0273197	0.0107517	0.0273197	0.0349665	0.033692
1.818	0.111434	0.115257	0.107611	0.0056539	0.00947728	0.0133007	0.0247708	0.0273197
1.819	0.131826	0.111434	0.103787	0.017124	0.0158496	0.0183985	0.0158496	0.0285942
1.82	0.120355	0.122904	0.129277	0.0209474	0.0247708	0.0234963	0.033692	0.0298687
1.821	0.112709	0.108885	0.107611	0.0247708	0.017124	0.0209474	0.0209474	0.0158496
1.822	0.1331	0.115257	0.113983	0.0209474	0.0247708	0.033692	0.0145751	0.0273197
1.823	0.12163	0.122904	0.113983	0.0133007	0.0145751	0.019673	0.0260453	0.0183985
1.824	0.122904	0.108885	0.119081	0.00820282	0.0298687	0.0133007	0.0324176	0.0158496
1.825	0.117806	0.120355	0.107611	0.0298687	0.0158496	0.0375154	0.0285942	0.033692
1.826	0.11016	0.117806	0.107611	0.0133007	0.0247708	0.0260453	0.0311431	0.019673
1.827	0.113983	0.115257	0.113983	0.0209474	0.0107517	0.0247708	0.0260453	0.0107517
1.828	0.113983	0.0910428	0.107611	0.019673	0.0133007	0.0260453	0.0120262	0.0209474
1.829	0.124179	0.119081	0.103787	0.00183052	0.019673	0.00820282	0.0260453	0.019673
1.83	0.117806	0.122904	0.111434	0.00947728	0.0273197	0.0247708	0.0133007	0.0234963
1.831	0.117806	0.105062	0.108885	0.0209474	0.0158496	0.0145751	0.0158496	0.019673
1.832	0.122904	0.125453	0.120355	0.0222219	0.0222219	0.017124	0.0400643	0.0209474
1.833	0.111434	0.113983	0.117806	0.017124	0.0158496	0.0285942	0.0183985	0.0222219
1.834	0.111434	0.115257	0.0986895	0.0158496	0.0183985	0.00820282	0.0120262	0.019673
1.835	0.112709	0.111434	0.113983	0.0145751	0.00820282	0.0145751	0.00692836	0.0209474
1.836	0.103787	0.107611	0.108885	0.019673	0.0222219	0.0260453	0.017124	0.0260453
1.837	0.117806	0.106336	0.115257	0.00947728	0.0145751	0.0056539	0.0209474	0.0209474
1.838	0.12163	0.103787	0.106336	0.0209474	0.0158496	0.0209474	0.0375154	0.017124
1.839	0.099964	0.111434	0.106336	0.0158496	0.00183052	0.00437944	0.0107517	0.017124
1.84	0.111434	0.111434	0.112709	0.00947728	0.033692	0.00820282	0.00183052	0.019673
1.841	0.103787	0.112709	0.0923172	0.0107517	0.00692836	0.0120262	0.0234963	0.0183985
1.842	0.107611	0.11016	0.116532	0.019673	0.0056539	0.0107517	0.0056539	0.017124
1.843	0.12163	0.108885	0.0948662	0.0056539	0.017124	0.00820282	0.0260453	0.0145751
1.844	0.112709	0.116532	0.103787	0.00437944	0.0234963	0.017124	0.00947728	0.0145751
1.845	0.106336	0.106336	0.099964	0.0158496	0.00947728	-0.000718402	0.0260453	0.00692836
1.846	0.108885	0.0974151	0.083396	0.0107517	0.019673	0.00947728	0.019673	0.0222219
1.847	0.102513	0.116532	0.0935917	0.00947728	0.00310498	0.00820282	0.0247708	0.0273197
1.848	0.108885	0.113983	0.112709	0.0183985	0.0273197	0.0209474	0.0234963	0.0145751
1.849	0.111434	0.099964	0.102513	0.0056539	0.0158496	0.00310498	0.0158496	0.017124
1.85	0.11016	0.0948662	0.0884938	0.00947728	0.0209474	0.0056539	0.0120262	0.0145751
1.851	0.111434	0.0935917	0.0872194	0.0158496	0.019673	0.00310498	0.0260453	0.0209474
1.852	0.11016	0.106336	0.108885	0.0120262	-0.00581625	0.0120262	0.00947728	0.036241
1.853	0.115257	0.105062	0.0923172	0.00692836	0.0107517	0.0209474	0.0183985	0.0285942
1.854	0.117806	0.103787	0.0974151	0.0158496	0.00820282	0.0183985	0.0209474	0.0209474
1.855	0.12163	0.0935917	0.105062	0.0056539	0.019673	0.00437944	0.0183985	0.017124
1.856	0.101238	0.0986895	0.099964	0.00820282	0.00692836	0.0145751	0.017124	0.0387899
1.857	0.128002	0.112709	0.120355	0.0133007	0.00820282	0.0298687	0.0273197	0.0260453
1.858	0.099964	0.115257	0.0923172	0.00692836	0.0120262	0.0285942	0.019673	0.017124
1.859	0.103787	0.106336	0.106336	0.0158496	0.033692	0.00437944	0.0324176	0.0234963
1.86	0.107611	0.0986895	0.107611	0.0222219	0.0145751	0.0349665	0.0222219	0.017124
1.861	0.11016	0.112709	0.112709	0.0145751	0.0056539	0.0133007	0.0209474	0.0413388
1.862	0.107611	0.112709	0.0923172	-0.00454178	0.0133007	0.0209474	0.0222219	0.0285942
1.863	0.099964	0.107611	0.107611	0.00820282	0.0311431	0.0260453	0.0222219	0.0158496
1.864	0.107611	0.116532	0.0948662	0.0107517	0.0133007	0.0209474	0.0298687	0.0158496
1.865	0.107611	0.106336	0.105062	0.0056539	0.0056539	0.0247708	0.0260453	0.017124
1.866	0.117806	0.107611	0.112709	0.0133007	0.0145751	0.0183985	0.017124	0.0247708
1.867	0.105062	0.117806	0.0961406	0.019673	0.017124	0.0311431	0.019673	0.0311431
1.868	0.113983	0.0961406	0.102513	0.00183052	0.00947728	0.0247708	0.0209474	0.0273197
1.869	0.099964	0.106336	0.106336	0.0107517	0.00183052	0.0145751	0.0183985	0.0260453
1.87	0.0795726	0.099964	0.11016	0.0209474	0.0260453	0.0311431	0.0133007	0.036241
1.871	0.107611	0.0974151	0.099964	0.00947728	0.019673	0.0120262	0.0324176	0.0234963
1.872	0.111434	0.117806	0.107611	0.0222219	0.019673	0.017124	0.0209474	0.036241
1.873	0.108885	0.117806	0.108885	0.00820282	0.019673	0.0260453	0.0273197	0.0311431
1.874	0.099964	0.106336	0.0897683	0.00692836	0.0209474	0.0273197	0.0311431	0.036241
1.875	0.111434	0.102513	0.113983	-0.000718402	0.0273197	0.000556059	0.0260453	0.0222219
1.876	0.103787	0.111434	0.115257	0.0120262	-0.00454178	0.0298687	0.00437944	0.0273197
1.877	0.0935917	0.105062	0.108885	0.00183052	0.0145751	0.0158496	0.0158496	0.0247708
1.878	0.111434	0.111434	0.102513	-0.00836517	0.019673	0.0120262	0.019673	0.0324176
1.879	0.105062	0.111434	0.106336	-0.00199286	0.0056539	0.00310498	0.000556059	0.0158496
1.88	0.125453	0.103787	0.0948662	0.00947728	0.0120262	0.017124	0.0145751	0.0247708
1.881	0.0884938	0.105062	0.113983	0.017124	0.0107517	0.0209474	0.0222219	0.0183985
1.882	0.103787	0.107611	0.120355	-0.00454178	0.0133007	0.00310498	0.00692836	0.0107517
1.883	0.106336	0.103787	0.106336	0.00692836	-0.000718402	0.0133007	0.0158496	0.0260453
1.884	0.0961406	0.112709	0.102513	-0.0147375	0.0107517	0.0107517	0.0209474	0.0145751
1.885	0.112709	0.107611	0.0961406	0.000556059	0.0056539	0.0107517	0.0133007	0.0285942
1.886	0.105062	0.105062	0.099964	0.00437944	0.000556059	0.0209474	0.0133007	0.0234963
1.887	0.102513	0.0986895	0.103787	0.000556059	0.0234963	0.019673	0.0260453	0.0234963
1.888	0.106336	0.107611	0.099964	0.00692836	0.0183985	0.00692836	0.0145751	0.0133007
1.889	0.128002	0.112709	0.106336	-0.00199286	0.0183985	0.0222219	0.019673	0.017124
1.89	0.105062	0.0935917	0.0986895	-0.00709071	0.0120262	0.0285942	0.0145751	0.0311431
1.891	0.116532	0.0935917	0.107611	0.0133007	0.017124	0.0234963	0.0158496	0.0247708
1.892	0.099964	0.115257	0.106336	0.00437944	0.00692836	0.019673	0.0158496	0.0247708
1.893	0.107611	0.0923172	0.105062	-0.00836517	-0.00199286	0.00692836	0.0209474	0.0400643
1.894	0.102513	0.083396	0.0935917	0.0107517	0.017124	0.0311431	0.0056539	0.0145751
1.895	0.102513	0.115257	0.103787	-0.00454178	0.0120262	0.0234963	0.00310498	0.0209474
1.896	0.102513	0.101238	0.115257	0.0183985	0.017124	0.019673	0.0375154	0.0183985
1.897	0.108885	0.105062	0.113983	0.0107517	0.0145751	0.019673	0.017124	0.0209474
1.898	0.11016	0.111434	0.106336	0.00692836	0.0209474	0.0260453	0.0056539	0.0145751
1.899	0.101238	0.113983	0.117806	0.00437944	-0.00199286	0.0234963	0.0107517	0.0349665
1.9	0.0961406	0.105062	0.111434	0.000556059	0.0285942	0.019673	0.017124	0.0234963
1.901	0.107611	0.106336	0.105062	0.0158496	0.0120262	0.0158496	0.0273197	0.0387899
1.902	0.112709	0.099964	0.102513	0.0120262	0.0158496	0.019673	0.0209474	0.033692
1.903	0.0884938	0.111434	0.0974151	-0.00581625	0.0209474	0.0298687	0.0222219	0.0349665
1.904	0.113983	0.115257	0.119081	0.017124	0.0285942	0.0298687	0.0324176	0.017124
1.905	0.101238	0.103787	0.126728	0.00310498	0.0107517	0.0234963	0.0324176	0.0234963
1.906	0.099964	0.0986895	0.107611	0.000556059	0.0158496	0.0183985	0.000556059	0.0298687
1.907	0.106336	0.102513	0.115257	0.0056539	0.019673	0.0349665	0.017124	0.0247708
1.908	0.107611	0.0961406	0.106336	0.00437944	0.0260453	0.0273197	0.0260453	0.0311431
1.909	0.11016	0.106336	0.105062	0.00183052	0.0209474	0.017124	0.033692	0.0247708
1.91	0.115257	0.102513	0.117806	0.0247708	0.00183052	0.0285942	0.0120262	0.0349665
1.911	0.0974151	0.106336	0.102513	0.0107517	0.0298687	0.0222219	0.0324176	0.0349665
1.912	0.0884938	0.0986895	0.113983	-0.00454178	0.0209474	0.0107517	0.0311431	0.0247708
1.913	0.102513	0.102513	0.0974151	0.0120262	0.0209474	0.0285942	0.0120262	0.0260453
1.914	0.112709	0.115257	0.115257	0.00820282	0.0120262	0.0120262	0.0247708	0.0413388
1.915	0.11016	0.102513	0.112709	0.0158496	0.0145751	0.0298687	0.0273197	0.0413388
1.916	0.113983	0.105062	0.0910428	-0.00326732	0.017124	0.0158496	0.033692	0.0145751
1.917	0.119081	0.122904	0.11016	0.0056539	0.019673	0.0056539	0.0349665	0.0234963
1.918	0.106336	0.106336	0.11016	0.00820282	0.00947728	0.00947728	0.0209474	0.036241
1.919	0.0948662	0.0948662	0.102513	0.0056539	0.0209474	0.000556059	0.0209474	0.0298687
1.92	0.102513	0.102513	0.103787	0.0107517	0.0234963	0.0209474	0.0285942	0.0285942
1.921	0.111434	0.0923172	0.106336	-0.0109141	0.0209474	0.0056539	0.0222219	0.0209474
1.922	0.105062	0.112709	0.106336	0.0120262	0.0120262	0.0107517	0.00183052	0.033692
1.923	0.106336	0.0974151	0.107611	0.000556059	0.0311431	0.00692836	0.0260453	0.0133007
1.924	0.103787	0.111434	0.106336	-0.00199286	0.0056539	0.00437944	0.0298687	0.036241
1.925	0.107611	0.111434	0.108885	-0.00709071	0.0298687	0.00437944	0.0209474	0.0145751
1.926	0.106336	0.0974151	0.0884938	0.00437944	0.00692836	0.0145751	0.0145751	0.0298687
1.927	0.102513	0.102513	0.117806	0.017124	0.0056539	0.0145751	0.0145751	0.019673
1.928	0.101238	0.103787	0.099964	0.00310498	0.0158496	0.0145751	0.019673	0.0209474
1.929	0.101238	0.106336	0.106336	0.0209474	0.0260453	0.00692836	0.0056539	0.0158496
1.93	0.106336	0.108885	0.0961406	0.0056539	0.019673	0.0120262	0.0158496	0.033692
1.931	0.112709	0.107611	0.102513	-0.00199286	0.000556059	0.00183052	0.00692836	0.0387899
1.932	0.107611	0.103787	0.0948662	0.00437944	0.0222219	0.00947728	0.019673	0.00183052
1.933	0.0910428	0.0961406	0.102513	0.000556059	0.017124	0.0056539	0.0209474	0.00692836
1.934	0.0935917	0.116532	0.102513	-0.000718402	0.00947728	-0.0185609	0.00947728	0.0273197
1.935	0.099964	0.0821216	0.0808471	0.0209474	0.00692836	0.0107517	0.0247708	0.0209474
1.936	0.101238	0.108885	0.0821216	-0.000718402	0.017124	0.0120262	0.00692836	0.0260453
1.937	0.117806	0.116532	0.102513	-0.000718402	0.0145751	-0.00963963	0.0158496	0.0133007
1.938	0.0961406	0.0974151	0.0884938	0.000556059	0.0158496	0.00947728	0.00947728	0.019673
1.939	0.0910428	0.0948662	0.0948662	0.000556059	0.00692836	0.0056539	0.0133007	0.0209474
1.94	0.101238	0.0948662	0.083396	-0.00199286	0.0209474	-0.00199286	0.0056539	0.00692836
1.941	0.0859449	0.0948662	0.101238	-0.0109141	0.017124	0.00692836	0.00183052	0.0209474
1.942	0.0961406	0.101238	0.0910428	0.00947728	0.0133007	0.0133007	0.0133007	0.0209474
1.943	0.0923172	0.103787	0.0910428	0.0311431	-0.00454178	-0.000718402	0.0056539	0.0145751
1.944	0.101238	0.0923172	0.0846705	0.0133007	0.0120262	-0.00199286	0.0133007	0.0260453
1.945	0.0961406	0.0961406	0.106336	-0.00836517	0.017124	0.00692836	0.0056539	0.017124
1.946	0.102513	0.102513	0.115257	-0.00326732	0.00437944	0.00310498	0.0107517	0.0260453
1.947	0.105062	0.0986895	0.0821216	0.0133007	0.0158496	0.0145751	0.0183985	0.0311431
1.948	0.0948662	0.0948662	0.0935917	-0.000718402	0.0183985	0.0107517	0.033692	0.0234963
1.949	0.0974151	0.107611	0.0986895	0.0247708	0.0107517	0.0183985	0.0311431	0.0158496
1.95	0.106336	0.102513	0.0961406	-0.00836517	0.0234963	0.017124	0.00692836	0.0247708
1.951	0.0974151	0.102513	0.0986895	-0.00199286	0.0158496	0.00692836	0.017124	0.0298687
1.952	0.101238	0.106336	0.111434	0.00183052	0.0298687	0.00947728	0.017124	0.0222219
1.953	0.099964	0.11016	0.0961406	0.00947728	0.019673	0.00692836	0.000556059	0.0234963
1.954	0.105062	0.108885	0.0910428	0.0107517	0.0107517	0.0056539	0.0247708	0.0120262
1.955	0.107611	0.0910428	0.0986895	0.00947728	-0.00326732	0.0107517	0.0222219	0.0273197
1.956	0.0910428	0.0884938	0.101238	0.0158496	0.00947728	0.0183985	0.0247708	0.019673
1.957	0.106336	0.0884938	0.0884938	0.017124	0.00692836	0.0120262	0.00947728	0.017124
1.958	0.102513	0.101238	0.103787	0.0107517	0.00947728	0.0107517	0.0234963	0.036241
1.959	0.0961406	0.107611	0.101238	0.00437944	0.0260453	0.0107517	0.033692	0.0234963
1.96	0.0961406	0.102513	0.105062	0.017124	0.017124	0.0158496	0.00947728	0.0222219
1.961	0.101238	0.0948662	0.0897683	0.00183052	0.019673	0.019673	0.0298687	0.0247708
1.962	0.11016	0.106336	0.102513	0.00437944	0.017124	0.00437944	0.0273197	0.0273197
1.963	0.0923172	0.0948662	0.106336	0.0107517	0.0158496	0.00692836	0.0247708	0.0247708
1.964	0.102513	0.0910428	0.103787	0.017124	0.00947728	0.0260453	0.0209474	0.017124
1.965	0.115257	0.107611	0.0961406	0.00947728	0.0298687	0.00947728	0.0285942	0.0324176
1.966	0.0961406	0.11016	0.107611	0.019673	0.00692836	0.0133007	0.0107517	0.0158496
1.967	0.0859449	0.102513	0.099964	0.0145751	0.0158496	0.0120262	0.0145751	0.0247708
1.968	0.105062	0.0948662	0.111434	0.0133007	0.0285942	0.0285942	0.0311431	0.033692
1.969	0.102513	0.108885	0.107611	0.0056539	0.019673	0.0222219	0.0260453	0.0222219
1.97	0.105062	0.102513	0.111434	0.0260453	0.00947728	0.00437944	0.0311431	0.0209474
1.971	0.0935917	0.0961406	0.105062	0.00310498	0.00437944	0.019673	0.033692	0.0273197
1.972	0.101238	0.0859449	0.108885	0.00820282	0.0285942	0.0145751	0.017124	0.0133007
1.973	0.105062	0.0884938	0.0948662	0.00437944	0.017124	-0.00454178	0.0298687	0.0273197
1.974	0.101238	0.11016	0.117806	0.000556059	0.000556059	0.017124	0.0158496	0.0298687
1.975	0.107611	0.102513	0.099964	0.00947728	0.00820282	0.0209474	0.0260453	0.0209474
1.976	0.0974151	0.0986895	0.101238	0.0056539	0.00947728	0.0056539	0.0158496	0.0183985
1.977	0.0935917	0.105062	0.0961406	0.00183052	0.00310498	0.00310498	0.0133007	0.017124
1.978	0.105062	0.0974151	0.0986895	0.00820282	0.00437944	0.017124	0.0234963	0.0209474
1.979	0.0961406	0.0910428	0.106336	0.0120262	0.00692836	-0.00199286	0.0145751	0.0158496
1.98	0.0821216	0.0923172	0.0948662	0.0247708	0.0298687	0.00183052	0.017124	0.0273197
1.981	0.101238	0.0910428	0.099964	0.0107517	0.00310498	0.0158496	0.00310498	0.0285942
1.982	0.11016	0.0923172	0.102513	0.000556059	0.00437944	0.0158496	0.0298687	0.0209474
1.983	0.0910428	0.103787	0.102513	0.00947728	0.0158496	0.00820282	0.017124	0.0222219
1.984	0.0961406	0.0935917	0.103787	0.0056539	0.0209474	0.0056539	0.00947728	0.0298687
1.985	0.0884938	0.106336	0.0884938	0.000556059	0.0120262	0.0107517	0.0209474	0.0107517
1.986	0.0935917	0.0923172	0.0872194	0.00692836	0.00183052	-0.000718402	0.0273197	0.0209474
1.987	0.102513	0.108885	0.101238	0.0298687	0.0145751	-0.00199286	0.00820282	0.0107517
1.988	0.0808471	0.0859449	0.0986895	-0.000718402	0.000556059	0.0056539	0.0183985	0.0209474
1.989	0.116532	0.101238	0.0961406	0.00183052	0.0247708	0.00947728	0.0183985	0.0247708
1.99	0.0757492	0.105062	0.103787	0.0158496	0.0056539	0.0056539	0.017124	0.0209474
1.991	0.105062	0.0897683	0.0974151	0.0222219	0.017124	0.0133007	0.017124	0.0260453
1.992	0.105062	0.101238	0.105062	0.0107517	0.0209474	0.00947728	0.0222219	0.0133007
1.993	0.0974151	0.106336	0.0872194	0.00947728	0.0183985	0.00692836	0.017124	0.0222219
1.994	0.0948662	0.0974151	0.0923172	0.00947728	0.0133007	0.0133007	0.0234963	0.0209474
1.995	0.0961406	0.0923172	0.0935917	0.0056539	0.0120262	0.0133007	0.0273197	0.0260453
1.996	0.0846705	0.106336	0.12163	0.0183985	0.0234963	0.0298687	0.0158496	0.0209474
1.997	0.105062	0.0974151	0.099964	-0.00199286	0.0183985	0.0145751	0.0183985	0.0273197
1.998	0.112709	0.111434	0.0948662	0.0158496	0.0247708	0.0158496	0.0273197	0.0438877
[truncated: 1,001 more rows]
